# Supplementary material for: Human NK cell receptor KIR2DS4 detects a conserved bacterial epitope presented by HLA-C
Source: Proc Natl Acad Sci U S A. 2019 May 28;116(26):12964–73. doi: 10.1073/pnas.1903781116 (PMC6601252; doi:10.1073/pnas.1903781116)
Supplement: Supplementary File [file pnas.1903781116.sd01.xlsx]

## Sheet: Sheet1
Accesion #	Seqeuence	Genus species	Phylum	Class	Order	Family
CAF24719.1	IVDKKGAWF	Candidatus Protochlamydia amoebophila	Chlamydiae	Parachlamydiales	Parachlamydiaceae	Candidatus Protochlamydi
CDZ79859.1	IIDKKGSWF	Candidatus Rubidus massiliensis	Chlamydiae	Chlamydiales	Chlamydiaceae	Candidatus
AFA48735.1	IVDKSGSWF	Acetobacterium woodii	Firmicutes	Clostridia	Clostridiales	Eubacteriaceae
KNZ41665.1	IVDKSGSWF	Acetobacterium bakii	Firmicutes	Clostridia	Clostridiales	Eubacteriaceae
EFC06076.1	IIDKAGAWF	Bulleidia extructa	Firmicutes	Erysipelotrichia	Erysipelotrichales	Erysipelotrichaceae
KXK31784.1	IIDKSGTWF	Candidatus Brocadia sinica	Planctomycetes	Planctomycetia	Candidatus Brocadiales	Candidatus Brocadiaceae
GAB61162.1	IIDKSGTWF	Candidatus Jettenia caeni	Planctomycetes	Planctomycetia	Candidatus Brocadiales	andidatus Brocadiacea
GAJ28967.1	IVDKSGSWF	Acidomonas methanolica	Proteobacteria	Alphaproteobacteria	Rhodospirillales	Acetobacteraceae
ETF01817.1	IVDKAGSWF	Advenella kashmirensis	Proteobacteria	Betaproteobacteria	Burkholderiales	Alcaligenaceae
GAD03064.1	LVDKAGAWF	Agarivorans albus	Proteobacteria	Gammaproteobacteria	Alteromonadales	Alteromonadaceae
ABV68454.1	IVDKAGAWF	Arcobacter butzleri	Proteobacteria	Epsilonproteobacteria	Campylobacterales	Campylobacteraceae
ADG94603.1	IVDKAGAWF	Arcobacter nitrofigilis	Proteobacteria	Epsilonproteobacteria	Campylobacterales	Campylobacteraceae
AAR00257.1	VVDKSGAWF	Azospirillum lipoferum	Proteobacteria	Alphaproteobacteria	Rhodospirillales	Rhodospirillaceae
BAI71851.1	VVDKSGAWF	Azospirillum sp. B510	Proteobacteria	Alphaproteobacteria	Rhodospirillales	Rhodospirillaceae
KJR65095.1	VVDKSGAWF	Azospirillum thiophilum	Proteobacteria	Alphaproteobacteria	Rhodospirillales	Rhodospirillaceae
EGW45027.1	IVDKSGAWF	Bilophila sp. 4_1_30	Proteobacteria	Deltaproteobacteria	Desulfovibrionales	Desulfovibrionaceae
AAC64504.1	VVDKSGSWF	Blastochloris viridis	Proteobacteria	Alphaproteobacteria	Rhizobiales	Hyphomicrobiaceae
AAA17793.1	IVDKSGAWF	Campylobacter jejuni	Proteobacteria	Epsilonproteobacteria	Campylobacterales	Campylobacteraceae
AAB86923.1	IIDKSGAWF	Campylobacter fetus	Proteobacteria	Epsilonproteobacteria	Campylobacterales	Campylobacteraceae
BAB62716.1	IIDKSGAWF	Campylobacter lari	Proteobacteria	Epsilonproteobacteria	Campylobacterales	Campylobacteraceae
EAL53222.1	IIDKSGAWF	Campylobacter upsaliensis	Proteobacteria	Epsilonproteobacteria	Campylobacterales	Campylobacteraceae
EAL56131.1	IVDKSGAWF	Campylobacter coli	Proteobacteria	Epsilonproteobacteria	Campylobacterales	Campylobacteraceae
EAT98477.1	IIDKSGAWF	Campylobacter concisus	Proteobacteria	Epsilonproteobacteria	Campylobacterales	Campylobacteraceae
EAU01427.1	IIDKSGAWF	Campylobacter curvus	Proteobacteria	Epsilonproteobacteria	Campylobacterales	Campylobacteraceae
ABS51665.1	IVDKSGSWF	Campylobacter hominis	Proteobacteria	Epsilonproteobacteria	Campylobacterales	Campylobacteraceae
EEF13799.1	IVDKSGAWF	Campylobacter rectus	Proteobacteria	Epsilonproteobacteria	Campylobacterales	Campylobacteraceae
EET80895.1	IIDKSGAWF	Campylobacter showae	Proteobacteria	Epsilonproteobacteria	Campylobacterales	Campylobacteraceae
EEV17499.1	IIDKSGAWF	Campylobacter gracilis	Proteobacteria	Epsilonproteobacteria	Campylobacterales	Campylobacteraceae
KGI56653.1	IIDKSGAWF	Campylobacter sp. MIT 97-5078	Proteobacteria	Epsilonproteobacteria	Campylobacterales	Campylobacteraceae
AJC85663.1	IIDKSGAWF	Campylobacter sp. RM16704	Proteobacteria	Epsilonproteobacteria	Campylobacterales	Campylobacteraceae
EJP74854.1	IIDKSGAWF	Campylobacter sp. FOBRC14	Proteobacteria	Epsilonproteobacteria	Campylobacterales	Campylobacteraceae
KEA44576.1	IIDKSGAWF	Campylobacter hyointestinalis	Proteobacteria	Epsilonproteobacteria	Campylobacterales	Campylobacteraceae
KEA45903.1	IVDKSGAWF	Campylobacter mucosalis	Proteobacteria	Epsilonproteobacteria	Campylobacterales	Campylobacteraceae
AII14085.1	IIDKSGAWF	Campylobacter iguaniorum	Proteobacteria	Epsilonproteobacteria	Campylobacterales	Campylobacteraceae
AJC84027.1	IIDKSGAWF	Campylobacter peloridis	Proteobacteria	Epsilonproteobacteria	Campylobacterales	Campylobacteraceae
AJC87145.1	IIDKSGAWF	Campylobacter insulaenigrae	Proteobacteria	Epsilonproteobacteria	Campylobacterales	Campylobacteraceae
AJC90060.1	IIDKSGAWF	Campylobacter subantarcticus	Proteobacteria	Epsilonproteobacteria	Campylobacterales	Campylobacteraceae
AJC93493.1	IIDKSGAWF	Campylobacter volucris	Proteobacteria	Epsilonproteobacteria	Campylobacterales	Campylobacteraceae
AKT90081.1	IIDKSGAWF	Campylobacter ureolyticus	Proteobacteria	Epsilonproteobacteria	Campylobacterales	Campylobacteraceae
ACT56665.2	IVDKSGAWF	Candidatus Liberibacter asiaticus	Proteobacteria	Alphaproteobacteria	Rhizobiales	Rhizobiaceae
ABV73894.1	IVEKSGSWF	Chloracidobacterium thermophilum	Acidobacteria	Acidobacteria	Acidobacteriales	Acidobacteriaceae
CEO16543.1	IVEKSGSWF	Pyrinomonas methylaliphatogenes	Acidobacteria	Blastocatellia	Blastocatellales	Pyrinomonadaceae
KUH58320.1	IVDKSGSWF	Olsenella scatoligenes	Actinobacteria	Actinobacteria	Coriobacteriales	Coriobacteriaceae
KUF11552.1	VVDKAGSWF	Ponticoccus sp. SJ5A-1	Actinobacteria	Actinobacteria	Actinomycetales	Propionibacteriaceae
CAX24983.1	IVEKSGAWF	Paenibacillus sp. Oral taxon 786	Bacteroidetes	Sphingobacteria	Sphingobacteriales	Flexibacteraceae
KHG66597.1	VIEKAGSWF	Paenibacillus sp. P1XP2	Bacteroidetes	Sphingobacteria	Sphingobacteriales	Flexibacteraceae
AAA75588.1	IIDKKGSWF	Chlamydia trachomatis	Chlamydiae	Chlamydiia		Chlamydiales
AAF38911.1	IIDKKGSWF	Chlamydia muridarum	Chlamydiae	Chlamydiia		Chlamydiales
EPP34598.1	IIDKKGSWF	Chlamydia psittaci	Chlamydiae	Chlamydiia		Chlamydiales
EQM62917.1	IIDKKGSWF	Chlamydia ibidis	Chlamydiae	Chlamydiia		Chlamydiales
ESN89136.1	IIDKKGSWF	Chlamydia suis	Chlamydiae	Chlamydiia		Chlamydiales
KGT80167.1	IVEKSGAWF	Chlamydia abortus	Chlamydiae	Chlamydiia		Chlamydiales
AHK71529.1	IVEKSGAWF	Chlamydia avium	Chlamydiae	Chlamydiia		Chlamydiales
CAJ34594.1	VVEKSGAWF	Chlamydia felis	Chlamydiae	Chlamydiia		Chlamydiales
OAP95208.1	IVEKSGAWF	Chlamydia gallinacea	Chlamydiae	Chlamydiia		Chlamydiales
KTE04506.1	IVEKSGAWF	Chlamydia pecorum	Chlamydiae	Chlamydiia
CRI36144.1	IIEKKGSWF	Chlamydia pneumoniae	Chlamydiae	Chlamydiia		Chlamydiaceae
AEG87971.1	IVEKKGSWF	Chlamydia psittaci	Chlamydiae	Chlamydiia		Chlamydiaceae
AAP56822.1	IIEQSGSWF	Chlamydophila caviae	Chlamydiae	Chlamydiae	Chlamydiales	Chlamydiaceae
CAQ58020.1	IVEKSGAWF	Chlamydophila pecorum	Chlamydiae	Chlamydiae	Chlamydiales	Chlamydiaceae
BAA78779.1	IVEKSGAWF	Chlamydophila pneumoniae	Chlamydiae	Chlamydiae	Chlamydiales	Chlamydiaceae
CDR34410.1	IVDKKGAWF	Criblamydia sequanensis	Chlamydiae	Chlamydiia	Parachlamydiales	Criblamydiaceae
AKQ41912.1	IVEKSGSWF	Estrella lausannensis	Chlamydiae	Chlamydiia	Parachlamydiales	Criblamydiaceae
KIC72192.1	IVDKKGAWF	Neochlamydia sp. TUME1	Chlamydiae	Chlamydiia	Parachlamydiales	Parachlamydiaceae
CCB84957.1	IIDKKGAWF	Parachlamydia acanthamoebae	Chlamydiae	Chlamydiae	Chlamydiales	Parachlamydiaceae
CUI15642.1	IVDKKGAWF	Protochlamydia naegleriophila	Chlamydiae	Chlamydiia	Parachlamydiales	Parachlamydiaceae
ADI39311.1	IIDKRGAWF	Waddlia chondrophila	Chlamydiae	Chlamydiae	Chlamydiales	Waddliaceae
ADH62770	VIEKSGSWL	Meiothermus silvanus	Deinococcus-Thermus	Deinococci	Thermales	Thermaceae
CBY17487.1	IVEKKGSWF	Oceanithermus profundus	Deinococcus-Thermus	Deinococci	Thermales	Thermaceae
BAA02478.1	IVEKSGAWF	Thermus aquaticus	Deinococcus-Thermus	Deinococci	Thermales	Thermaceae
CCO02473.1	IVEKKGSWF	Thermus oshimai	Deinococcus-Thermus	Deinococci	Thermales	Thermaceae
KWT80860.1	IVEKSGAWF	Thermus parvatiensis	Deinococcus-Thermus	Deinococci	Thermales	Thermaceae
KPF43829.1	IVEKSGAWF	Thermus scotoductus	Deinococcus-Thermus	Deinococci	Thermales	Thermaceae
KHK90971.1	IVEKSGSWF	Thermus sp. 2.9	Deinococcus-Thermus	Deinococci	Thermales	Thermaceae
BAA04215.1	VIEKAGSWF	Thermus thermophilus	Deinococcus-Thermus	Deinococci	Thermales	Thermaceae
EDU36430.1	LVEKSGSWF	Elusimicrobium minutum	Elusimicrobia	Elusimicrobia	Elusimicrobiales	Elusimicrobiaceae
CUP00315.1	IVEKSGAWF	Hungatella hathewayi	Firmicutes	Clostridia	Clostridiales	Clostridiaceae
KDE21450.1	VVEKSGAWF	Lactobacillus animalis	Firmicutes	Bacilli	Lactobacillales	Lactobacillaceae
KKA13366.1	IVEKSGAWF	Lactobacillus fermentum	Firmicutes	Bacilli	Lactobacillales	Lactobacillaceae
AMS12640.1	IIEKSGSWF	Lactobacillus oris	Firmicutes	Bacilli	Lactobacillales	Lactobacillaceae
KMQ52059.1	VVDKSGAWF	Chitinispirillum alkaliphilum	Fibrobacteres	Chitinispirillia		Chlamydiales
EEI83882.1	IVDKAGSWF	Anaerococcus tetradius	Firmicutes	Tissierellia	Tissierellales	Peptoniphilaceae
ACV28660.1	IVDKAGSWF	Anaerococcus prevotii	Firmicutes	Tissierellia	Tissierellales	Peptoniphilaceae
CAL83951.1	LVDKSGSWF	Clostridium botulinum	Firmicutes	Clostridia	Clostridiales	Clostridiaceae
KRU28346.1	LVDKSGSWF	Clostridium sporogenes	Firmicutes	Clostridia	Clostridiales	Clostridiaceae
SHN94603.1	IVEKKGSWF	Clostridium botulinum	Firmicutes	Clostridia	Clostridiales	Clostridiaceae
EFL90021.1	IVEKSGSWF	Clostridium cellulovorans	Firmicutes	Clostridia	Clostridiales	Clostridiaceae
KYK43723.1	IVEKSGAWF	Clostridium colicanis	Firmicutes	Clostridia	Clostridiales	Clostridiaceae
AHN46827.1	VVEKSGAWF	Clostridium sp. ASBs410	Firmicutes	Clostridia	Clostridiales	Clostridiaceae
ALC11723.1	LVEKSGAWF	Clostridium sp. L74	Firmicutes	Clostridia	Clostridiales	Clostridiaceae
AKM07263.1	IVEKSGSWF	Clostridium sporogenes	Firmicutes	Clostridia	Clostridiales	Clostridiaceae
KFA86881.1	IIEKSGSWF	Clostridium sulfidigenes	Firmicutes	Clostridia	Clostridiales	Clostridiaceae
ETP71429.1	IIDKSGAWF	Lachnospiraceae bacterium	Firmicutes	Clostridia	Clostridiales	Lachnospiraceae
EEX67882.1	IVDKSGAWF	Mitsuokella multacida	Firmicutes	Negativicutes	Selenomonadales	Selenomonadaceae
ERL05935.1	IVDKSGAWF	Mitsuokella sp. oral taxon 131	Firmicutes	Negativicutes	Selenomonadales	Selenomonadaceae
CUN75135.1	IVDKSGAWF	Mitsuokella jalaludinii	Firmicutes	Negativicutes	Selenomonadales	Selenomonadaceae
EUK17612.1	IVEKAGSWF	Mycoplasma bovoculi	Firmicutes	Mollicutes	Mycoplasmatales	Mycoplasmataceae
ACS40486.1	IVEKSGAWF	Mycoplasma conjunctivae	Firmicutes	Mollicutes	Mycoplasmatales	Mycoplasmataceae
EFO30733.1	IVEKSGAWF	Mycoplasma fermentans	Firmicutes	Mollicutes	Mycoplasmatales	Mycoplasmataceae
AFP81345.1	IIEQSGSWF	Mycoplasma gallisepticum	Firmicutes	Mollicutes	Mycoplasmatales	Mycoplasmataceae
ADX98351.1	IIEKRGAWF	Mycoplasma suis	Firmicutes	Mollicutes	Mycoplasmatales	Mycoplasmataceae
EJJ25128.1	IVEKSGAWF	Mycoplasma wenyonii	Firmicutes	Mollicutes	Mycoplasmatales	Mycoplasmataceae
ADO59504.1	LIDKSGAWF	Paenibacillus polymyxa	Firmicutes	Bacilli	Bacillales	Paenibacillaceae
AMD90846.1	IIEQSGSWF	Peptoniphilus coxii	Firmicutes	Clostridia	Clostridiales	Peptoniphilaceae
BAL83992.1	IVDKSGAWF	Selenomonas ruminantium	Firmicutes	Negativicutes	Selenomonadales	Veillonellaceae
ADW21052.1	VIEKAGSWF	Solobacterium moorei	Firmicutes	Erysipelotrichia	Erysipelotrichales	Erysipelotrichaceae
CUH90939.1	TVEKSGSWF	Spiroplasma cantharicola	Firmicutes	Mollicutes	Entomoplasmatales	Spiroplasmataceae
SMX57386.1	IVEKSGAWF	Spiroplasma clarkii	Firmicutes	Mollicutes	Entomoplasmatales	Spiroplasmataceae
AGS22115.1	IVEKSGAWF	Spiroplasma diminutum	Firmicutes	Mollicutes	Entomoplasmatales	Spiroplasmataceae
KOC73327.1	IVEKSGAWF	Spiroplasma litorale	Firmicutes	Mollicutes	Entomoplasmatales	Spiroplasmataceae
AGR41965.1	GKESVREWF	Spiroplasma taiwanense	Firmicutes	Mollicutes	Entomoplasmatales	Spiroplasmataceae
AKU93182.1	IVEKSGSWF	Spiroplasma turonicum	Firmicutes	Mollicutes	Entomoplasmatales	Spiroplasmataceae
AKJ65121	VIEKKGSWL	Kiritimatiella glycovorans	Kiritimatiellaeota	Kiritimatiellae	Kiritimatiellales	Kiritimatiellaceae
KUK38478.1	VIEKSGSWF	Thermodesulfobacterium commune	Negibacteria	Thermodesulfobacteria	Thermodesulfobacteriales	Thermodesulfobacteriaceae
KUK18994.1	VIEKSGSWF	Thermodesulfobacterium sp. 37 54	Negibacteria	Thermodesulfobacteria	Thermodesulfobacteriales	Thermodesulfobacteriaceae
BAW86264.1	GRENAKQWF	Paludisphaera borealis	Planctomycetes	Planctomycetia	Planctomycetales	Isosphaeraceae
KPK91427.1	IVERAGTWF	Planctomycetes bacterium	Planctomycetes	Planctomycetacia	Planctomycetales	Planctomycetaceae
EFH10431.1	VVEKSGAWF	Planctopirus limnophila	Planctomycetes	Planctomycetia	Planctomycetales	Planctomycetaceae
ADY60290.1	VVDRSGSWF	Rubinisphaera brasiliensis	Planctomycetes	Planctomycetia	Planctomycetales	Planctomycetaceae
AGB46773.1	VVEKSGAWF	Singulisphaera acidiphila	Planctomycetes	Planctomycetia	Planctomycetales	Isosphaeraceae
AHZ81443.1	VVEKSGAWF	Acetobacter aceti	Proteobacteria	Alphaproteobacteria	Rhodospirillales	Acetobacteraceae
KXU99914.1	IVEKSGAWF	Acetobacter cerevisiae	Proteobacteria	Alphaproteobacteria	Rhodospirillales	Acetobacteraceae
GAN88792.1	IVEKSGAWF	Acetobacter cibinongensis	Proteobacteria	Alphaproteobacteria	Rhodospirillales	Acetobacteraceae
ALV28236.1	IVEKSGAWF	Acetobacter ghanensis	Proteobacteria	Alphaproteobacteria	Rhodospirillales	Acetobacteraceae
GAN55796.1	IVEKSGAWF	Acetobacter indonesiensis	Proteobacteria	Alphaproteobacteria	Rhodospirillales	Acetobacteraceae
AIL65818.1	IIEKSGSWF	Acetobacter malorum	Proteobacteria	Alphaproteobacteria	Rhodospirillales	Acetobacteraceae
GAN67660.1	VVEKSGAWF	Acetobacter orientalis	Proteobacteria	Alphaproteobacteria	Rhodospirillales	Acetobacteraceae
KXV63607.1	IVEKSGAWF	Acetobacter orleanensis	Proteobacteria	Alphaproteobacteria	Rhodospirillales	Acetobacteraceae
AKR56179.1	IVEKSGAWF	Acetobacter pasteurianus	Proteobacteria	Alphaproteobacteria	Rhodospirillales	Acetobacteraceae
KGB51680.1	IVEKSGAWF	Acetobacter pomorum	Proteobacteria	Alphaproteobacteria	Rhodospirillales	Acetobacteraceae
CEF54012.1	VVEKSGAWF	Acetobacter senegalensis	Proteobacteria	Alphaproteobacteria	Rhodospirillales	Acetobacteraceae
KZS52071.1	IVEKSGAWF	Acetobacter sp. SLV7	Proteobacteria	Alphaproteobacteria	Rhodospirillales	Acetobacteraceae
GAN65811.1	VVEKSGAWF	Acetobacter syzygii	Proteobacteria	Alphaproteobacteria	Rhodospirillales	Acetobacteraceae
KGB26947.1	VVEKSGSWF	Acetobacter tropicalis	Proteobacteria	Alphaproteobacteria	Rhodospirillales	Acetobacteraceae
GAA07560.1	VVEKSGAWF	Acetobacter tropicalis NBRC	Proteobacteria	Alphaproteobacteria	Rhodospirillales	Acetobacteraceae
CCE96031.1	IVEKSGAWF	Acetobacteraceae bacterium	Proteobacteria	Alphaproteobacteria	Rhodospirillales	Acetobacteraceae
ABQ37418.1	IVEKSGAWF	Acidiphilium cryptum	Proteobacteria	Alphaproteobacteria	Rhodospirillales	Acetobacteraceae
ADY64820.1	IVEKSGAWF	Acidiphilium multivorum	Proteobacteria	Alphaproteobacteria	Rhodospirillales	Acetobacteraceae
AGR40964.1	GKESVREWF	Acidiphilium sp. CAG:727	Proteobacteria	Alphaproteobacteria	Rhodospirillales	Acetobacteraceae
AIA11798.1	IVEKSGAWF	Acidiphilium sp. JA12-A1	Proteobacteria	Alphaproteobacteria	Rhodospirillales	Acetobacteraceae
GAN96508.1	IVEKSGAWF	Acidisphaera rubrifaciens	Proteobacteria	Alphaproteobacteria	Rhodospirillales	Acetobacteraceae
GAO04165.1	IVEKSGTWF	Acidocella aminolytica	Proteobacteria	Alphaproteobacteria	Rhodospirillales	Acetobacteraceae
AHY52780.1	IVEKSGAWF	Actibacterium mucosum	Proteobacteria	Alphaproteobacteria	Rhodobacterales	Rhodobacteraceae
GAP25239.1	IVEKSGAWF	Aestuariivita atlantica	Proteobacteria	Alphaproteobacteria	Rhodobacterales	Rhodobacteraceae
AIT78518.1	IVEKSGAWF	Afipia felis	Proteobacteria	Alphaproteobacteria	Rhizobiales	Bradyrhizobiaceae
CRI73432.1	IIEKKGSWF	Afipia massiliensis	Proteobacteria	Alphaproteobacteria	Rhizobiales	Bradyrhizobiaceae
ADL00490.1	IIEKSGSWF	Afipia sp. 1NLS2	Proteobacteria	Alphaproteobacteria	Rhizobiales	Bradyrhizobiaceae
KQW28692.1	IVEKSGAWF	Afipia sp. Root123D2	Proteobacteria	Alphaproteobacteria	Rhizobiales	Bradyrhizobiaceae
CCM75832.1	IIEKSGAWF	Agrobacterium albertimagni	Proteobacteria	Alphaproteobacteria	Rhizobiales	Rhizobiaceae
GAN72276.1	VVEKSGAWF	Agrobacterium arsenijevicii	Proteobacteria	Alphaproteobacteria	Rhizobiales	Rhizobiaceae
CCP29594.1	IVEKSGAWF	Agrobacterium fabrum	Proteobacteria	Alphaproteobacteria	Rhizobiales	Rhizobiaceae
CCP29590.1	IVEKSGAWF	Agrobacterium genomosp.	Proteobacteria	Alphaproteobacteria	Rhizobiales	Rhizobiaceae
CAQ58036.2	IVEKSGAWF	Agrobacterium larrymoorei	Proteobacteria	Alphaproteobacteria	Rhizobiales	Rhizobiaceae
ACM36834.1	IVEKAGAWF	Agrobacterium radiobacter	Proteobacteria	Alphaproteobacteria	Rhizobiales	Rhizobiaceae
KEC54521.1	IVEKSGSWF	Agrobacterium rhizogenes	Proteobacteria	Alphaproteobacteria	Rhizobiales	Rhizobiaceae
OCJ56333.1	IVEKSGAWF	Agrobacterium rubi	Proteobacteria	Alphaproteobacteria	Rhizobiales	Rhizobiaceae
OCJ05952.1	IVEKSGAWF	Agrobacterium sp. 13-2099-1-2	Proteobacteria	Alphaproteobacteria	Rhizobiales	Rhizobiaceae
OCJ25837.1	IVEKSGAWF	Agrobacterium sp. 13-626	Proteobacteria	Alphaproteobacteria	Rhizobiales	Rhizobiaceae
AEG04464.1	IVEKSGAWF	Agrobacterium sp. ATCC 31749	Proteobacteria	Alphaproteobacteria	Rhizobiales	Rhizobiaceae
OCJ31060.1	IVEKSGAWF	Agrobacterium sp. B131/95	Proteobacteria	Alphaproteobacteria	Rhizobiales	Rhizobiaceae
OCJ38467.1	IVEKSGAWF	Agrobacterium sp. B133/95	Proteobacteria	Alphaproteobacteria	Rhizobiales	Rhizobiaceae
KVK67598.1	IVEKSGAWF	Agrobacterium sp. C13	Proteobacteria	Alphaproteobacteria	Rhizobiales	Rhizobiaceae
KVK49474.1	IVEKSGAWF	Agrobacterium sp. D14	Proteobacteria	Alphaproteobacteria	Rhizobiales	Rhizobiaceae
ADZ18140.1	IVEKKGSWF	Agrobacterium sp. H13-3	Proteobacteria	Alphaproteobacteria	Rhizobiales	Rhizobiaceae
KVK49710.1	IVEKSGAWF	Agrobacterium sp. JL28	Proteobacteria	Alphaproteobacteria	Rhizobiales	Rhizobiaceae
KKX33861.1	IVEKSGAWF	Agrobacterium sp. LC34	Proteobacteria	Alphaproteobacteria	Rhizobiales	Rhizobiaceae
KVK62653.1	IVEKSGAWF	Agrobacterium sp. LY4	Proteobacteria	Alphaproteobacteria	Rhizobiales	Rhizobiaceae
KXH24520.1	IVEKKGSWF	Agrobacterium sp. R89-1	Proteobacteria	Alphaproteobacteria	Rhizobiales	Rhizobiaceae
SCA57910.1	IVEKSGSWF	Agrobacterium sp. RAC06	Proteobacteria	Alphaproteobacteria	Rhizobiales	Rhizobiaceae
AKU80080.1	GKESVREWF	Agrobacterium sp. SUL3	Proteobacteria	Alphaproteobacteria	Rhizobiales	Rhizobiaceae
AMA59128.1	IVEKSGAWF	Agrobacterium sp. TS43	Proteobacteria	Alphaproteobacteria	Rhizobiales	Rhizobiaceae
KVK67103.1	IVEKSGAWF	Agrobacterium sp. TS45	Proteobacteria	Alphaproteobacteria	Rhizobiales	Rhizobiaceae
CAQ58021.1	IVEKSGAWF	Agrobacterium tumefaciens	Proteobacteria	Alphaproteobacteria	Rhizobiales	Rhizobiaceae
CDI08876.1	IVEKSGAWF	Agrobacterium viscosum	Proteobacteria	Alphaproteobacteria	Rhizobiales	Rhizobiaceae
KWV50997.1	IVEKSGAWF	Agrobacterium vitis	Proteobacteria	Alphaproteobacteria	Rhizobiales	Rhizobiaceae
EFM57278.1	VVEKSGAWF	Ahrensia sp. R2A130	Proteobacteria	Alphaproteobacteria	Rhodobacterales	Rhodobacteraceae
ALJ07124.1	VIEKSGSWF	Aliiroseovarius crassostreae	Proteobacteria	Alphaproteobacteria	Rhodobacterales	Rhodobacteraceae
KPA22516.1	VVEKSGSWF	Altererythrobacter epoxidivorans	Proteobacteria	Alphaproteobacteria	Sphingomonadales	Erythrobacteraceae
AKM09650.1	IVEKSGAWF	Altererythrobacter marensis	Proteobacteria	Alphaproteobacteria	Sphingomonadales	Erythrobacteraceae
KRB13920.1	VVEKSGAWF	Altererythrobacter sp. Root672	Proteobacteria	Alphaproteobacteria	Sphingomonadales	Erythrobacteraceae
KYW85345.1	VVEKSGAWF	Aminobacter aminovorans	Proteobacteria	Alphaproteobacteria	Rhizobiales	Phyllobacteriaceae
KQU79702.1	VVEKSGAWF	Aminobacter sp. Root100	Proteobacteria	Alphaproteobacteria	Rhizobiales	Phyllobacteriaceae
EEE38802.1	VVEKSGSWF	Anaeromyxobacter dehalogenans	Proteobacteria	Deltaproteobacteria	Myxococcales	Cystobacterineae
ABS64187.1	IVEKSGSWF	Anaeromyxobacter sp. Fw109-5	Proteobacteria	Deltaproteobacteria	Myxococcales	Cystobacterineae
EDX80677.1	VIEKSGSWF	Anaeromyxobacter sp. K	Proteobacteria	Deltaproteobacteria	Myxococcales	Cystobacterineae
AJY47008.1	IVEKSGSWF	Anaeromyxobacter sp. PSR-1	Proteobacteria	Deltaproteobacteria	Myxococcales	Cystobacterineae
KLN60281.1	VVEKAGAWF	Archangium gephyra	Proteobacteria	Deltaproteobacteria	Myxococcales	Cystobacterineae
KFB10307.1	IVEKSGAWF	Archangium violaceum	Proteobacteria	Deltaproteobacteria	Myxococcales	Cystobacterineae
ALJ35730.1	VVEKSGAWF	Asaia bogorensis	Proteobacteria	Alphaproteobacteria	Rhodospirillales	Acetobacteraceae
KDP74771.1	IVEKSGAWF	Asaia platycodi	Proteobacteria	Alphaproteobacteria	Rhodospirillales	Acetobacteraceae
EGF95545.1	IIEKSGSWF	Asticcacaulis biprosthecum	Proteobacteria	Alphaproteobacteria	Caulobacterales	Caulobacteraceae
ADU43119.1	IVEKSGAWF	Asticcacaulis excentricus	Proteobacteria	Alphaproteobacteria	Caulobacterales	Caulobacteraceae
CAJ32624.1	VVEKSGAWF	Aurantimonas manganoxydans	Proteobacteria	Alphaproteobacteria	Rhizobiales	Aurantimonadaceae
ORE91990.1	IVEKSGAWF	Aurantimonas sp. 22II-16-19i	Proteobacteria	Alphaproteobacteria	Rhizobiales	Aurantimonadaceae
KQT88673.1	IVEKSGAWF	Aurantimonas sp. Leaf433	Proteobacteria	Alphaproteobacteria	Rhizobiales	Aurantimonadaceae
KHJ56239.1	IVDKSGAWF	Aureimonas altamirensis	Proteobacteria	Alphaproteobacteria	Rhizobiales	Aurantimonadaceae
KRT66780.1	IIEKSGTWF	Aureimonas sp. AU20	Proteobacteria	Alphaproteobacteria	Rhizobiales	Aurantimonadaceae
KQR33382.1	IVEKSGAWF	Aureimonas sp. Leaf324	Proteobacteria	Alphaproteobacteria	Rhizobiales	Aurantimonadaceae
KQT77100.1	IVEKSGAWF	Aureimonas sp. Leaf427	Proteobacteria	Alphaproteobacteria	Rhizobiales	Aurantimonadaceae
KQT57421.1	IVEKSGAWF	Aureimonas sp. Leaf454	Proteobacteria	Alphaproteobacteria	Rhizobiales	Aurantimonadaceae
KQT81793.1	IVEKSGAWF	Aureimonas sp. Leaf460	Proteobacteria	Alphaproteobacteria	Rhizobiales	Aurantimonadaceae
KTR02230.1	IVEKSGAWF	Aureimonas ureilytica	Proteobacteria	Alphaproteobacteria	Rhizobiales	Aurantimonadaceae
AAK87640.2	IVEKSGAWF	Azorhizobium caulinodans	Proteobacteria	Alphaproteobacteria	Rhizobiales	Xanthobacteraceae
EZQ15374.1	VVEKSGAWF	Azospirillum brasilense	Proteobacteria	Alphaproteobacteria	Rhodospirillales	Rhodospirillaceae
CCC98755.1	VVEKSGAWF	Azospirillum brasilense Sp245	Proteobacteria	Alphaproteobacteria	Rhodospirillales	Rhodospirillaceae
ALE16759.1	VVEKSGSWF	Bartonella ancashensis	Proteobacteria	Alphaproteobacteria	Rhizobiales	Bartonellaceae
AGF76002.1	IVEKSGAWF	Bartonella australis	Proteobacteria	Alphaproteobacteria	Rhizobiales	Bartonellaceae
AMJ60525.1	MVEKSGAWF	Bartonella bacilliformis	Proteobacteria	Alphaproteobacteria	Rhizobiales	Bartonellaceae
ENN93741.1	IVEKSGSWF	Bartonella bovis	Proteobacteria	Alphaproteobacteria	Rhizobiales	Bartonellaceae
CBI77999.1	LVEKSGSWF	Bartonella clarridgeiae	Proteobacteria	Alphaproteobacteria	Rhizobiales	Bartonellaceae
ACS56446.1	IVEKSGAWF	Bartonella grahamii	Proteobacteria	Alphaproteobacteria	Rhizobiales	Bartonellaceae
CDO47071.1	IVEKSGSWF	Bartonella henselae	Proteobacteria	Alphaproteobacteria	Rhizobiales	Bartonellaceae
KEC56973.1	LVEKSGSWF	Bartonella koehlerae	Proteobacteria	Alphaproteobacteria	Rhizobiales	Bartonellaceae
KEC59716.1	TVEKSGSWF	Bartonella quintana	Proteobacteria	Alphaproteobacteria	Rhizobiales	Bartonellaceae
CBI79502.1	LVEKSGSWF	Bartonella rochalimae	Proteobacteria	Alphaproteobacteria	Rhizobiales	Bartonellaceae
KDA45143.1	IIEKSGSWF	Bartonella schoenbuchensis	Proteobacteria	Alphaproteobacteria	Rhizobiales	Bartonellaceae
CBI82394.1	IVEKSGSWF	Bartonella sp. 1-1C	Proteobacteria	Alphaproteobacteria	Rhizobiales	Bartonellaceae
CBI81047.1	LVEKSGSWF	Bartonella sp. AR 15-3	Proteobacteria	Alphaproteobacteria	Rhizobiales	Bartonellaceae
GAJ36400.1	IVEKSGAWF	Bartonella tribocorum	Proteobacteria	Alphaproteobacteria	Rhizobiales	Bartonellaceae
AGJ01573.1	IIEKSGSWF	Bartonella vinsonii	Proteobacteria	Alphaproteobacteria	Rhizobiales	Bartonellaceae
ACC99072.1	IIEKSGSWF	Beijerinckia indica	Proteobacteria	Alphaproteobacteria	Rhizobiales	Beijerinckiaceae
KPF79530.1	IVEKSGAWF	Blastomonas sp. AAP25	Proteobacteria	Alphaproteobacteria	Sphingomonadales	Sphingomonadaceae
AOG02991.1	IVEKSGAWF	Blastomonas sp. RAC04	Proteobacteria	Alphaproteobacteria	Sphingomonadales	Sphingomonadaceae
KPF75332.1	IVEKSGSWF	Bosea sp. AAP35	Proteobacteria	Alphaproteobacteria	Rhizobiales	Bradyrhizobiaceae
KFC69162.1	IVEKSGAWF	Bosea sp. LC85	Proteobacteria	Alphaproteobacteria	Rhizobiales	Bradyrhizobiaceae
KQU62442.1	LVEKSGSWF	Bosea sp. Leaf344	Proteobacteria	Alphaproteobacteria	Rhizobiales	Bradyrhizobiaceae
KXG86763.1	LVEKAGAWF	Bosea sp. PAMC 26642	Proteobacteria	Alphaproteobacteria	Rhizobiales	Bradyrhizobiaceae
AOG06485.1	MVEKSGAWF	Bosea sp. RAC05	Proteobacteria	Alphaproteobacteria	Rhizobiales	Bradyrhizobiaceae
KRE04610.1	MVEKAGAWF	Bosea sp. Root381	Proteobacteria	Alphaproteobacteria	Rhizobiales	Bradyrhizobiaceae
ALM34608.1	VVEKSGAWF	Bosea sp. Root483D1	Proteobacteria	Alphaproteobacteria	Rhizobiales	Bradyrhizobiaceae
KRE23264.1	MVEKSGSWF	Bosea sp. Root670	Proteobacteria	Alphaproteobacteria	Rhizobiales	Bradyrhizobiaceae
KUM28119.1	VVEKSGAWF	Bosea sp. WAO	Proteobacteria	Alphaproteobacteria	Rhizobiales	Bradyrhizobiaceae
KQM09065.1	IIEKSGSWF	Bosea thiooxidans	Proteobacteria	Alphaproteobacteria	Rhizobiales	Bradyrhizobiaceae
KPH87495.1	IVEKSGAWF	Bosea vaviloviae	Proteobacteria	Alphaproteobacteria	Rhizobiales	Bradyrhizobiaceae
AIT05208.1	LVEKSGAWF	Bradyrhizobium diazoefficiens	Proteobacteria	Alphaproteobacteria	Rhizobiales	Bradyrhizobiaceae
KIU69237.1	VVEKSGAWF	Bradyrhizobium elkanii	Proteobacteria	Alphaproteobacteria	Rhizobiales	Bradyrhizobiaceae
ANW33731.1	VVEKSGSWF	Bradyrhizobium icense	Proteobacteria	Alphaproteobacteria	Rhizobiales	Bradyrhizobiaceae
AIX09829.1	IVEKSGAWF	Bradyrhizobium japonicum	Proteobacteria	Alphaproteobacteria	Rhizobiales	Bradyrhizobiaceae
KRR01425.1	IVEKSGAWF	Bradyrhizobium jicamae	Proteobacteria	Alphaproteobacteria	Rhizobiales	Bradyrhizobiaceae
KRR28035.1	IVEKSGAWF	Bradyrhizobium lablabi	Proteobacteria	Alphaproteobacteria	Rhizobiales	Bradyrhizobiaceae
CZT35320.1	IVEKSGAWF	Bradyrhizobium liaoningense	Proteobacteria	Alphaproteobacteria	Rhizobiales	Bradyrhizobiaceae
KRQ99677.1	LVEKSGAWF	Bradyrhizobium manausense	Proteobacteria	Alphaproteobacteria	Rhizobiales	Bradyrhizobiaceae
OAG77957.1	VVEKSGAWF	Bradyrhizobium neotropicale	Proteobacteria	Alphaproteobacteria	Rhizobiales	Bradyrhizobiaceae
KRQ13527.1	IVEKSGAWF	Bradyrhizobium pachyrhizi	Proteobacteria	Alphaproteobacteria	Rhizobiales	Bradyrhizobiaceae
CUH41591.1	VVEKSGSWF	Bradyrhizobium retamae	Proteobacteria	Alphaproteobacteria	Rhizobiales	Bradyrhizobiaceae
CUU17192.1	IVEKSGAWF	Bradyrhizobium sp.	Proteobacteria	Alphaproteobacteria	Rhizobiales	Bradyrhizobiaceae
KYG98716.1	IVEKSGAWF	Bradyrhizobium sp. AT1	Proteobacteria	Alphaproteobacteria	Rhizobiales	Bradyrhizobiaceae
AMB45716.1	IVEKSGAWF	Bradyrhizobium sp. BR 10303	Proteobacteria	Alphaproteobacteria	Rhizobiales	Bradyrhizobiaceae
CAM79446.1	IIEKAGAWF	Bradyrhizobium sp. BTAi1	Proteobacteria	Alphaproteobacteria	Rhizobiales	Bradyrhizobiaceae
AMA75046.1	VIEKAGSWF	Bradyrhizobium sp. CCGE-LA001	Proteobacteria	Alphaproteobacteria	Rhizobiales	Bradyrhizobiaceae
KYH29871.1	IIEKSGSWF	Bradyrhizobium sp. DOA1	Proteobacteria	Alphaproteobacteria	Rhizobiales	Bradyrhizobiaceae
CDO58491.1	IVEKSGSWF	Bradyrhizobium sp. DOA9	Proteobacteria	Alphaproteobacteria	Rhizobiales	Bradyrhizobiaceae
KQT19071.1	IVEKSGAWF	Bradyrhizobium sp. Leaf396	Proteobacteria	Alphaproteobacteria	Rhizobiales	Bradyrhizobiaceae
KJC62471.1	IVEKSGAWF	Bradyrhizobium sp. LTSP849	Proteobacteria	Alphaproteobacteria	Rhizobiales	Bradyrhizobiaceae
KJC37067.1	IVEKSGAWF	Bradyrhizobium sp. LTSP857	Proteobacteria	Alphaproteobacteria	Rhizobiales	Bradyrhizobiaceae
KJC39641.1	IVEKSGAWF	Bradyrhizobium sp. LTSP885	Proteobacteria	Alphaproteobacteria	Rhizobiales	Bradyrhizobiaceae
AJQ52188.1	IVEKSGSWF	Bradyrhizobium sp. LTSPM299	Proteobacteria	Alphaproteobacteria	Rhizobiales	Bradyrhizobiaceae
ABQ30250.1	IVEKSGAWF	Bradyrhizobium sp. ORS 278	Proteobacteria	Alphaproteobacteria	Rhizobiales	Bradyrhizobiaceae
CCD92295.1	IVEKSGAWF	Bradyrhizobium sp. ORS 285	Proteobacteria	Alphaproteobacteria	Rhizobiales	Bradyrhizobiaceae
CCE02681.1	IVEKSGAWF	Bradyrhizobium sp. ORS 375	Proteobacteria	Alphaproteobacteria	Rhizobiales	Bradyrhizobiaceae
KHA62817.1	LVEKSGAWF	Bradyrhizobium sp. RST88bis	Proteobacteria	Alphaproteobacteria	Rhizobiales	Bradyrhizobiaceae
AFH39777.1	VIEKAGSWF	Bradyrhizobium sp. S23321	Proteobacteria	Alphaproteobacteria	Rhizobiales	Bradyrhizobiaceae
CCE09125.1	IVEKSGAWF	Bradyrhizobium sp. STM 3809	Proteobacteria	Alphaproteobacteria	Rhizobiales	Bradyrhizobiaceae
EHN16077.1	LVEKSGSWF	Bradyrhizobium sp. STM 3843	Proteobacteria	Alphaproteobacteria	Rhizobiales	Bradyrhizobiaceae
AOF90986.1	IVEKSGSWF	Bradyrhizobium sp. UASWS1016	Proteobacteria	Alphaproteobacteria	Rhizobiales	Bradyrhizobiaceae
EIM30104.1	VVEKSGAWF	Bradyrhizobium sp. WSM1253	Proteobacteria	Alphaproteobacteria	Rhizobiales	Bradyrhizobiaceae
EHS51813.1	IVEKAGAWF	Bradyrhizobium sp. WSM471	Proteobacteria	Alphaproteobacteria	Rhizobiales	Bradyrhizobiaceae
AFP76040.1	IIEQSGSWF	Bradyrhizobium sp. YR681	Proteobacteria	Alphaproteobacteria	Rhizobiales	Bradyrhizobiaceae
KRR13613.1	IVEKSGAWF	Bradyrhizobium valentinum	Proteobacteria	Alphaproteobacteria	Rhizobiales	Bradyrhizobiaceae
KRP97072.1	IVEKSGAWF	Bradyrhizobium yuanmingense	Proteobacteria	Alphaproteobacteria	Rhizobiales	Bradyrhizobiaceae
KPF80788.1	VIEKSGSWF	Brevundimonas sp. AAP58	Proteobacteria	Alphaproteobacteria	Caulobacterales	Caulobacteraceae
AGW38423.1	IIEKKGSWF	Brevundimonas abyssalis	Proteobacteria	Alphaproteobacteria	Caulobacterales	Caulobacteraceae
AGA06781.1	IVEKSGAWF	Brevundimonas diminuta	Proteobacteria	Alphaproteobacteria	Caulobacterales	Caulobacteraceae
OAM10304.1	VVEKSGSWF	Brevundimonas naejangsanensis	Proteobacteria	Alphaproteobacteria	Caulobacterales	Caulobacteraceae
AJC79557.1	IVEKSGAWF	Brevundimonas nasdae	Proteobacteria	Alphaproteobacteria	Caulobacterales	Caulobacteraceae
KPF92089.1	VVEKSGAWF	Brevundimonas sp. AAP58	Proteobacteria	Alphaproteobacteria	Caulobacterales	Caulobacteraceae
ACG77399.1	VVEKAGSWF	Brevundimonas sp. BAL3	Proteobacteria	Alphaproteobacteria	Caulobacterales	Caulobacteraceae
ALJ13783.1	LVEKSGAWF	Brevundimonas sp. DS20	Proteobacteria	Alphaproteobacteria	Caulobacterales	Caulobacteraceae
AIB17936.1	VVEKSGAWF	Brevundimonas sp. EAKA	Proteobacteria	Alphaproteobacteria	Caulobacterales	Caulobacteraceae
ANC88146.1	LVEKSGSWF	Brevundimonas sp. GW460	Proteobacteria	Alphaproteobacteria	Caulobacterales	Caulobacteraceae
KJV55434.1	IIEKAGAWF	Brevundimonas sp. KM4	Proteobacteria	Alphaproteobacteria	Caulobacterales	Caulobacteraceae
KQR68762.1	IVEKSGAWF	Brevundimonas sp. Leaf168	Proteobacteria	Alphaproteobacteria	Caulobacterales	Caulobacteraceae
KQP53164.1	IVEKSGAWF	Brevundimonas sp. Leaf280	Proteobacteria	Alphaproteobacteria	Caulobacterales	Caulobacteraceae
KQS72889.1	IVEKSGAWF	Brevundimonas sp. Leaf363	Proteobacteria	Alphaproteobacteria	Caulobacterales	Caulobacteraceae
KQW91131.1	VVEKSGSWF	Brevundimonas sp. Root1279	Proteobacteria	Alphaproteobacteria	Caulobacterales	Caulobacteraceae
KRA45587.1	IVEKSGAWF	Brevundimonas sp. Root608	Proteobacteria	Alphaproteobacteria	Caulobacterales	Caulobacteraceae
ADL52913.1	IVEKSGAWF	Brevundimonas subvibrioides	Proteobacteria	Alphaproteobacteria	Caulobacterales	Caulobacteraceae
AAC60438.1	IVEKSGAWF	Brucella abortus	Proteobacteria	Alphaproteobacteria	Rhizobiales	Brucellaceae
CAJ34596.1	VVEKSGAWF	Brucella canis	Proteobacteria	Alphaproteobacteria	Rhizobiales	Brucellaceae
CAJ34601.1	VVEKSGAWF	Brucella ceti	Proteobacteria	Alphaproteobacteria	Rhizobiales	Brucellaceae
EFM63156.1	VVEKSGAWF	Brucella inopinata	Proteobacteria	Alphaproteobacteria	Rhizobiales	Brucellaceae
CAJ32638.1	VVEKSGAWF	Brucella melitensis	Proteobacteria	Alphaproteobacteria	Rhizobiales	Brucellaceae
CBE68386.1	IIEKSGSWF	Brucella microti	Proteobacteria	Alphaproteobacteria	Rhizobiales	Brucellaceae
CAJ34597.1	VVEKSGAWF	Brucella neotomae	Proteobacteria	Alphaproteobacteria	Rhizobiales	Brucellaceae
CAJ34598.1	VVEKSGAWF	Brucella ovis	Proteobacteria	Alphaproteobacteria	Rhizobiales	Brucellaceae
CAJ34600.1	VVEKSGAWF	Brucella pinnipedialis	Proteobacteria	Alphaproteobacteria	Rhizobiales	Brucellaceae
APO67833.1	IVEKSGAWF	Brucella sp. 10RB9215	Proteobacteria	Alphaproteobacteria	Rhizobiales	Brucellaceae
OHT19860.1	IVEKSGAWF	Brucella sp. 141012304	Proteobacteria	Alphaproteobacteria	Rhizobiales	Brucellaceae
BAL09254.1	IVEKSGAWF	Brucella sp. 152	Proteobacteria	Alphaproteobacteria	Rhizobiales	Brucellaceae
AOG46877.1	VVEKSGAWF	Brucella sp. 2002734562	Proteobacteria	Alphaproteobacteria	Rhizobiales	Brucellaceae
AEW16333.1	IVEKSGAWF	Brucella sp. 4986/3	Proteobacteria	Alphaproteobacteria	Rhizobiales	Brucellaceae
ADN69146.1	VIEKKGAWF	Brucella sp. NF 2653	Proteobacteria	Alphaproteobacteria	Rhizobiales	Brucellaceae
ADG09676.1	IIEKAGSWF	Brucella sp. NVSL 07-0026	Proteobacteria	Alphaproteobacteria	Rhizobiales	Brucellaceae
OCX14562.1	IVEKSGAWF	Brucella sp. UK8/14	Proteobacteria	Alphaproteobacteria	Rhizobiales	Brucellaceae
AIJ71675.1	VVEKSGAWF	Brucella suis	Proteobacteria	Alphaproteobacteria	Rhizobiales	Brucellaceae
CBZ39226.1	VVEKSGAWF	Brucella vulpis	Proteobacteria	Alphaproteobacteria	Rhizobiales	Brucellaceae
EDM24630.1	IIDKSGAWF	Caminibacter mediatlanticus	Proteobacteria	Epsilonproteobacteria	Nautiliales	Nautiliaceae
NP_419903.1	IIDKAGSWF	Caulobacter crescentus	Proteobacteria	Alphaproteobacteria	Caulobacterales	Caulobacteraceae
KQV56246.1	IIDKAGSWF	Caulobacter sp. Root342	Proteobacteria	Alphaproteobacteria	Caulobacterales	Caulobacteraceae
KQV70579.1	IIDKAGSWF	Caulobacter sp. Root343	Proteobacteria	Alphaproteobacteria	Caulobacterales	Caulobacteraceae
KQY30996.1	IIDKAGSWF	Caulobacter sp. Root487D2Y	Proteobacteria	Alphaproteobacteria	Caulobacterales	Caulobacteraceae
KQY95288.1	IIDKAGSWF	Caulobacter sp. Root1455	Proteobacteria	Alphaproteobacteria	Caulobacterales	Caulobacteraceae
KQZ18924.1	IIDKAGSWF	Caulobacter sp. Root1472	Proteobacteria	Alphaproteobacteria	Caulobacterales	Caulobacteraceae
KRA56674.1	VIDKAGSWF	Caulobacter sp. Root655	Proteobacteria	Alphaproteobacteria	Caulobacterales	Caulobacteraceae
KRA69762.1	IIDKAGSWF	Caulobacter sp. Root656	Proteobacteria	Alphaproteobacteria	Caulobacterales	Caulobacteraceae
ALL12781.1	VIDKAGSWF	Caulobacter henricii	Proteobacteria	Alphaproteobacteria	Caulobacterales	Caulobacteraceae
KSB90605.1	IIDKAGSWF	Caulobacter vibrioides	Proteobacteria	Alphaproteobacteria	Caulobacterales	Caulobacteraceae
EFG85252.1	IVEKSGAWF	Caulobacter segnis	Proteobacteria	Alphaproteobacteria	Caulobacterales	Caulobacteraceae
ABZ70522.1	IIDKAGSWF	Caulobacter sp. K31	Proteobacteria	Alphaproteobacteria	Caulobacterales	Caulobacteraceae
EKE72655.1	VVDKSGAWF	Celeribacter baekdonensis	Proteobacteria	Alphaproteobacteria	Rhodobacterales	Rhodobacteraceae
AJE46914.1	VVDKSGAWF	Celeribacter indicus	Proteobacteria	Alphaproteobacteria	Rhodobacterales	Rhodobacteraceae
ALI54591.1	VVDKAGSWF	Celeribacter marinus	Proteobacteria	Alphaproteobacteria	Rhodobacterales	Rhodobacteraceae
EAU40295.1	IVEKSGAWF	Chelativorans sp. BNC1	Proteobacteria	Alphaproteobacteria	Rhizobiales	Phyllobacteriaceae
KZK77637.1	IVEKSGAWF	Chelatococcus daeguensis	Proteobacteria	Alphaproteobacteria	Rhizobiales	Chelatococcaceae
ALY31980.1	VVEKSGAWF	Chelatococcus sambhunathii	Proteobacteria	Alphaproteobacteria	Rhizobiales	Chelatococcaceae
KON63696.1	IVEKSGAWF	Chelatococcus sp. CO-6	Proteobacteria	Alphaproteobacteria	Rhizobiales	Chelatococcaceae
KPM16675.1	VVEKSGSWF	Citromicrobium sp. JL1351	Proteobacteria	Alphaproteobacteria	Sphingomonadales	Sphingomonadaceae
KPM24934.1	VVEKSGSWF	Citromicrobium sp. JL2201	Proteobacteria	Alphaproteobacteria	Sphingomonadales	Sphingomonadaceae
KPM18162.1	VVEKSGSWF	Citromicrobium sp. JL31	Proteobacteria	Alphaproteobacteria	Sphingomonadales	Sphingomonadaceae
CTQ68118.1	IVEKSGAWF	Citromicrobium sp. JL477	Proteobacteria	Alphaproteobacteria	Sphingomonadales	Sphingomonadaceae
KPN25180.1	IVEKSGAWF	Citromicrobium sp. RCC1878	Proteobacteria	Alphaproteobacteria	Sphingomonadales	Sphingomonadaceae
KPM28176.1	VVEKSGSWF	Citromicrobium sp. RCC1885	Proteobacteria	Alphaproteobacteria	Sphingomonadales	Sphingomonadaceae
OAM66105.1	IVEKSGAWF	Citromicrobium sp. RCC1897	Proteobacteria	Alphaproteobacteria	Sphingomonadales	Sphingomonadaceae
KPM21234.1	VVEKSGSWF	Citromicrobium sp. WPS32	Proteobacteria	Alphaproteobacteria	Sphingomonadales	Sphingomonadaceae
CCQ74102.1	IVEKSGSWF	Commensalibacter sp. MX01	Proteobacteria	Alphaproteobacteria	Rhodospirillales	Acetobacteraceae
AFE52345.1	IIEKSGSWF	Corallococcus coralloides	Proteobacteria	Deltaproteobacteria	Myxococcales	Cystobacterineae
GAO77907.1	LVEKSGAWF	Croceicoccus naphthovorans	Proteobacteria	Alphaproteobacteria	Sphingomonadales	Erythrobacteraceae
EFI34449.1	VVDKSGAWF	Desulfonatronospira thiodismutans	Proteobacteria	Deltaproteobacteria	Desulfovibrionales	Desulfovibrionaceae
AAS95570.1	IIDKSGSWF	Desulfovibrio vulgaris	Proteobacteria	Deltaproteobacteria	Desulfovibrionales	Desulfovibrionaceae
ACL48206.1	IIDQSGSWF	Desulfovibrio desulfuricans	Proteobacteria	Deltaproteobacteria	Desulfovibrionales	Desulfovibrionaceae
BAH77819.1	IVDKSGAWF	Desulfovibrio magneticus	Proteobacteria	Deltaproteobacteria	Desulfovibrionales	Desulfovibrionaceae
EFL52763.1	IVDKSGAWF	Desulfovibrio fructosivorans	Proteobacteria	Deltaproteobacteria	Desulfovibrionales	Desulfovibrionaceae
EIG55664.1	IVDKSGAWF	Desulfovibrio sp. U5L	Proteobacteria	Deltaproteobacteria	Desulfovibrionales	Desulfovibrionaceae
KHK01424.1	IVDKSGSWF	Desulfovibrio sp. TomC	Proteobacteria	Deltaproteobacteria	Desulfovibrionales	Desulfovibrionaceae
EHJ48677.1	IVDKSGAWF	Desulfovibrio sp. FW1012B	Proteobacteria	Deltaproteobacteria	Desulfovibrionales	Desulfovibrionaceae
EPR32441.1	VIDKSGSWF	Desulfovibrio alkalitolerans	Proteobacteria	Deltaproteobacteria	Desulfovibrionales	Desulfovibrionaceae
ADV13489.1	VVEKSGAWF	Desulfovibrio aespoeensis	Proteobacteria	Deltaproteobacteria	Desulfovibrionales	Desulfovibrionaceae
SEH96697.1	IVEKSGAWF	Desulfovibrio dechloracetivorans	Proteobacteria	Deltaproteobacteria	Desulfovibrionales	Desulfovibrionaceae
CBZ40860.1	IIEKRGAWF	Desulfovibrio desulfuricans	Proteobacteria	Deltaproteobacteria	Desulfovibrionales	Desulfovibrionaceae
KXF77499.1	VVEKSGAWF	Desulfovibrio fairfieldensis	Proteobacteria	Deltaproteobacteria	Desulfovibrionales	Desulfovibrionaceae
AGF74634.1	IVEKSGAWF	Desulfovibrio piezophilus	Proteobacteria	Deltaproteobacteria	Desulfovibrionales	Desulfovibrionaceae
ACK52413.1	VVEKSGAWF	Desulfovibrio piger	Proteobacteria	Deltaproteobacteria	Desulfovibrionales	Desulfovibrionaceae
BAK66198.1	IIEKSGAWF	Desulfovibrio sp. 61	Proteobacteria	Deltaproteobacteria	Desulfovibrionales	Desulfovibrionaceae
BAK84882.1	IVEKSGAWF	Desulfovibrio sp. A2	Proteobacteria	Deltaproteobacteria	Desulfovibrionales	Desulfovibrionaceae
CDE22346.1	ILEKSGSWF	Desulfovibrio sp. X2	Proteobacteria	Deltaproteobacteria	Desulfovibrionales	Desulfovibrionaceae
ACL60347.1	IVEKSGAWF	Desulfovibrio vulgaris	Proteobacteria	Deltaproteobacteria	Desulfovibrionales	Desulfovibrionaceae
AHG45598.1	IVEKSGAWF	Desulfurella acetivorans	Proteobacteria	Deltaproteobacteria	Desulfurellales	Desulfurellaceae
KFL30908.1	IVDKSGAWF	Devosia riboflavina	Proteobacteria	Alphaproteobacteria	Rhizobiales	Hyphomicrobiaceae
KKB80425.1	IVDKSGAWF	Devosia soli	Proteobacteria	Alphaproteobacteria	Rhizobiales	Hyphomicrobiaceae
KQT44857.1	IVDKSGAWF	Devosia sp. Leaf420	Proteobacteria	Alphaproteobacteria	Rhizobiales	Hyphomicrobiaceae
KRA99276.1	IVDKSGAWF	Devosia sp. Root685	Proteobacteria	Alphaproteobacteria	Rhizobiales	Hyphomicrobiaceae
KQN74250.1	IVDKSGAWF	Devosia sp. Leaf64	Proteobacteria	Alphaproteobacteria	Rhizobiales	Hyphomicrobiaceae
KKB10523.1	IVEKSGAWF	Devosia chinhatensis	Proteobacteria	Alphaproteobacteria	Rhizobiales	Hyphomicrobiaceae
AKC07571.1	IVEKSGAWF	Devosia epidermidihirudinis	Proteobacteria	Alphaproteobacteria	Rhizobiales	Hyphomicrobiaceae
KKB84820.1	VVEKSGAWF	Devosia geojensis	Proteobacteria	Alphaproteobacteria	Rhizobiales	Hyphomicrobiaceae
GAO38449.1	LVEKSGAWF	Devosia limi	Proteobacteria	Alphaproteobacteria	Rhizobiales	Hyphomicrobiaceae
KKC35491.1	IIEKSGAWF	Devosia psychrophila	Proteobacteria	Alphaproteobacteria	Rhizobiales	Hyphomicrobiaceae
KFL48558.1	IVEKSGAWF	Devosia sp. 17-2-E-8	Proteobacteria	Alphaproteobacteria	Rhizobiales	Hyphomicrobiaceae
KCZ91547.1	VVEKSGSWF	Devosia sp. DBB001	Proteobacteria	Alphaproteobacteria	Rhizobiales	Hyphomicrobiaceae
KND19220.1	IVEKSGAWF	Devosia sp. H5989	Proteobacteria	Alphaproteobacteria	Rhizobiales	Hyphomicrobiaceae
KFD26815.1	LVEKSGSWF	Devosia sp. LC5	Proteobacteria	Alphaproteobacteria	Rhizobiales	Hyphomicrobiaceae
KQV27710.1	IVEKSGAWF	Devosia sp. Root105	Proteobacteria	Alphaproteobacteria	Rhizobiales	Hyphomicrobiaceae
KQW83066.1	VIEKSGSWF	Devosia sp. Root413D1	Proteobacteria	Alphaproteobacteria	Rhizobiales	Hyphomicrobiaceae
KQX50465.1	IVEKSGAWF	Devosia sp. Root436	Proteobacteria	Alphaproteobacteria	Rhizobiales	Hyphomicrobiaceae
KRA63654.1	IVEKSGAWF	Devosia sp. Root635	Proteobacteria	Alphaproteobacteria	Rhizobiales	Hyphomicrobiaceae
KJV42832.1	IIEKSGSWF	Elstera litoralis	Proteobacteria	Alphaproteobacteria	Rhodospirillales	Rhodospirillaceae
KDP94515.1	VIEKSGSWF	Ensifer adhaerens	Proteobacteria	Alphaproteobacteria	Rhizobiales	Rhizobiaceae
OAP49425.1	IVEKSGAWF	Ensifer glycinis	Proteobacteria	Alphaproteobacteria	Rhizobiales	Rhizobiaceae
KQW70448.1	VVEKSGSWF	Ensifer sp. Root1252	Proteobacteria	Alphaproteobacteria	Rhizobiales	Rhizobiaceae
KQW77004.1	LVEKSGAWF	Ensifer sp. Root127	Proteobacteria	Alphaproteobacteria	Rhizobiales	Rhizobiaceae
KQX80285.1	IVEKSGAWF	Ensifer sp. Root1298	Proteobacteria	Alphaproteobacteria	Rhizobiales	Rhizobiaceae
KQY10678.1	IVEKSGAWF	Ensifer sp. Root1312	Proteobacteria	Alphaproteobacteria	Rhizobiales	Rhizobiaceae
KQY72339.1	FVEKSGAWF	Ensifer sp. Root142	Proteobacteria	Alphaproteobacteria	Rhizobiales	Rhizobiaceae
KRC81904.1	LVEKSGAWF	Ensifer sp. Root231	Proteobacteria	Alphaproteobacteria	Rhizobiales	Rhizobiaceae
KRD23644.1	IVEKSGAWF	Ensifer sp. Root258	Proteobacteria	Alphaproteobacteria	Rhizobiales	Rhizobiaceae
KRE00223.1	MVEKAGAWF	Ensifer sp. Root278	Proteobacteria	Alphaproteobacteria	Rhizobiales	Rhizobiaceae
KQU96655.1	LVEKSGAWF	Ensifer sp. Root31	Proteobacteria	Alphaproteobacteria	Rhizobiales	Rhizobiaceae
KQX34091.1	IVEKSGAWF	Ensifer sp. Root423	Proteobacteria	Alphaproteobacteria	Rhizobiales	Rhizobiaceae
KQZ60895.1	IVEKSGAWF	Ensifer sp. Root558	Proteobacteria	Alphaproteobacteria	Rhizobiales	Rhizobiaceae
KRC39233.1	VVEKSGSWF	Ensifer sp. Root74	Proteobacteria	Alphaproteobacteria	Rhizobiales	Rhizobiaceae
KRD71783.1	IVEKSGAWF	Ensifer sp. Root954	Proteobacteria	Alphaproteobacteria	Rhizobiales	Rhizobiaceae
KMW05683.1	VVEKSGAWF	Erythrobacter atlanticus	Proteobacteria	Alphaproteobacteria	Sphingomonadales	Erythrobacteraceae
KLE35813.1	LVEKSGSWF	Erythrobacter gangjinensis	Proteobacteria	Alphaproteobacteria	Sphingomonadales	Erythrobacteraceae
KEQ06001.1	IVEKAGAWF	Erythrobacter litoralis	Proteobacteria	Alphaproteobacteria	Sphingomonadales	Erythrobacteraceae
AKI00288.1	IVEKSGAWF	Erythrobacter luteus	Proteobacteria	Alphaproteobacteria	Sphingomonadales	Erythrobacteraceae
KLI93557.1	VVEKSGAWF	Erythrobacter marinus	Proteobacteria	Alphaproteobacteria	Sphingomonadales	Erythrobacteraceae
AMC12622.1	IVEKSGSWF	Erythrobacter sp. AP23	Proteobacteria	Alphaproteobacteria	Sphingomonadales	Erythrobacteraceae
KZY01697.1	VVEKSGSWF	Erythrobacter sp. HI0019	Proteobacteria	Alphaproteobacteria	Sphingomonadales	Erythrobacteraceae
KZY93985.1	VVEKSGSWF	Erythrobacter sp. HI0028	Proteobacteria	Alphaproteobacteria	Sphingomonadales	Erythrobacteraceae
KZZ07002.1	VVEKSGSWF	Erythrobacter sp. HI0074	Proteobacteria	Alphaproteobacteria	Sphingomonadales	Erythrobacteraceae
BAU91494.1	IVEKSGAWF	Erythrobacter sp. HI0077	Proteobacteria	Alphaproteobacteria	Sphingomonadales	Erythrobacteraceae
EDM70764.1	VVEKSGSWF	Erythrobacter sp. SD-21	Proteobacteria	Alphaproteobacteria	Sphingomonadales	Erythrobacteraceae
KPM12442.1	VVEKSGSWF	Erythrobacter sp. SG61-1L	Proteobacteria	Alphaproteobacteria	Sphingomonadales	Erythrobacteraceae
CDI28791.1	IVEKSGSWF	Fulvimarina manganoxydans	Proteobacteria	Alphaproteobacteria	Rhizobiales	Aurantimonadaceae
EAU51238.1	FVEKSGSWF	Fulvimarina pelagi	Proteobacteria	Alphaproteobacteria	Rhizobiales	Aurantimonadaceae
AAR33480.1	IVDKSGAWF	Geobacter sulfurreducens	Proteobacteria	Deltaproteobacteria	Desulfuromonadales	Geobacteraceae
ABB30444.1	IIDKSGAWF	Geobacter metallireducens	Proteobacteria	Deltaproteobacteria	Desulfuromonadales	Geobacteraceae
ABQ24435.1	VVDKSGAWF	Geobacter uraniireducens	Proteobacteria	Deltaproteobacteria	Desulfuromonadales	Geobacteraceae
ACD96867.1	IIDKSGAWF	Geobacter lovleyi	Proteobacteria	Deltaproteobacteria	Desulfuromonadales	Geobacteraceae
ACM19475.1	IVDKSGAWF	Geobacter daltonii	Proteobacteria	Deltaproteobacteria	Desulfuromonadales	Geobacteraceae
KIE44236.1	IVDKSGAWF	Geobacter soli	Proteobacteria	Deltaproteobacteria	Desulfuromonadales	Geobacteraceae
AJE02209.1	IIDKSGAWF	Geobacter pickeringii	Proteobacteria	Deltaproteobacteria	Desulfuromonadales	Geobacteraceae
ANA41716.1	IVDKSGAWF	Geobacter anodireducens	Proteobacteria	Deltaproteobacteria	Desulfuromonadales	Geobacteraceae
ACH42162.1	IIEKKGSWF	Geobacter bemidjiensis	Proteobacteria	Deltaproteobacteria	Desulfuromonadales	Geobacteraceae
EFW24981.1	IIEKAGAWF	Geobacter sp. M18	Proteobacteria	Deltaproteobacteria	Desulfuromonadales	Geobacteraceae
EES72619.1	VVEKSGSWF	Geobacter sp. M21	Proteobacteria	Deltaproteobacteria	Desulfuromonadales	Geobacteraceae
ACI55243.1	IVEKSGAWF	Gluconacetobacter diazotrophicus	Proteobacteria	Alphaproteobacteria	Rhodospirillales	Acetobacteraceae
AAA27502.1	VIEKAGSWF	Gluconacetobacter polyoxogenes	Proteobacteria	Alphaproteobacteria	Rhodospirillales	Acetobacteraceae
EGI56990.1	LVEKSGSWF	Gluconacetobacter sp. SXCC-1	Proteobacteria	Alphaproteobacteria	Rhodospirillales	Acetobacteraceae
KXV39060.1	IVEKSGAWF	Gluconobacter albidus	Proteobacteria	Alphaproteobacteria	Rhodospirillales	Acetobacteraceae
GAN99628.1	IVEKSGAWF	Gluconobacter frateurii	Proteobacteria	Alphaproteobacteria	Rhodospirillales	Acetobacteraceae
KXV27021.1	IVEKSGAWF	Gluconobacter japonicus	Proteobacteria	Alphaproteobacteria	Rhodospirillales	Acetobacteraceae
CAA15189.1	IIEKSGSWF	Gluconobacter oxydans	Proteobacteria	Alphaproteobacteria	Rhodospirillales	Acetobacteraceae
KXV47124.1	IVEKSGAWF	Gluconobacter roseus	Proteobacteria	Alphaproteobacteria	Rhodospirillales	Acetobacteraceae
KXV37777.1	IVEKSGAWF	Gluconobacter thailandicus	Proteobacteria	Alphaproteobacteria	Rhodospirillales	Acetobacteraceae
KFI31726.1	VVDKSGSWF	Haematobacter massiliensis	Proteobacteria	Alphaproteobacteria	Rhodobacterales	Rhodobacteraceae
KFI33065.1	VVDKSGSWF	Haematobacter missouriensis	Proteobacteria	Alphaproteobacteria	Rhodobacterales	Rhodobacteraceae
KZA98410.1	IVEKSGAWF	Haematospirillum jordaniae	Proteobacteria	Alphaproteobacteria	Rhodospirillales	Rhodospirillaceae
AML52922.1	VVDKSGSWF	Halocynthiibacter arcticus	Proteobacteria	Alphaproteobacteria	Rhodobacterales	Rhodobacteraceae
EEQ63827.1	IVDKSGAWF	Helicobacter pullorum	Proteobacteria	EpsilonProteobacteria	Campylobacterales	Helicobacteraceae
EES89089.1	IVDKSGAWF	Helicobacter canadensis	Proteobacteria	EpsilonProteobacteria	Campylobacterales	Helicobacteraceae
AHZ28066.1	IVDKSGAWF	Helicobacter pylori	Proteobacteria	EpsilonProteobacteria	Campylobacterales	Helicobacteraceae
KGL20284.1	IVDKSGAWF	Helicobacter apodemus	Proteobacteria	EpsilonProteobacteria	Campylobacterales	Helicobacteraceae
CRI33659.1	FVEKSGAWF	Helicobacter ailurogastricus	Proteobacteria	EpsilonProteobacteria	Campylobacterales	Helicobacteraceae
AEH89242.1	VVEKSGAWF	Helicobacter bizzozeronii	Proteobacteria	EpsilonProteobacteria	Campylobacterales	Helicobacteraceae
ADU14153.1	VVEKAGSWF	Helicobacter felis	Proteobacteria	EpsilonProteobacteria	Campylobacterales	Helicobacteraceae
CRF40337.1	FVEKAGAWF	Helicobacter heilmannii	Proteobacteria	EpsilonProteobacteria	Campylobacterales	Helicobacteraceae
EGB14810.1	IIEKSGSWF	Helicobacter suis	Proteobacteria	EpsilonProteobacteria	Campylobacterales	Helicobacteraceae
CAJ99175	IVDKSGAWL	Helicobacter acinonychis	Proteobacteria	EpsilonProteobacteria	Campylobacterales	Helicobacteraceae
KGL24683	IVDKSGAWL	Helicobacter bilis	Proteobacteria	EpsilonProteobacteria	Campylobacterales	Helicobacteraceae
AFI05649	IVDKSGAWL	Helicobacter cetorum	Proteobacteria	EpsilonProteobacteria	Campylobacterales	Helicobacteraceae
EFR47381	IIDKSGAWL	Helicobacter cinaedi	Proteobacteria	EpsilonProteobacteria	Campylobacterales	Helicobacteraceae
KKP35414	VIDKSGAWL	Helicobacter division	Proteobacteria	EpsilonProteobacteria	Campylobacterales	Helicobacteraceae
AAP77230	IIDKSGAWL	Helicobacter hepaticus	Proteobacteria	EpsilonProteobacteria	Campylobacterales	Helicobacteraceae
KGI87978	IIDKSGAWL	Helicobacter jaachi	Proteobacteria	EpsilonProteobacteria	Campylobacterales	Helicobacteraceae
KGL15223	IIDKSGAWL	Helicobacter magdeburgensis	Proteobacteria	EpsilonProteobacteria	Campylobacterales	Helicobacteraceae
KGL12431	IVDKSGAWL	Helicobacter muridarum	Proteobacteria	EpsilonProteobacteria	Campylobacterales	Helicobacteraceae
CBG39449	IIDKSGAWL	Helicobacter mustelae	Proteobacteria	EpsilonProteobacteria	Campylobacterales	Helicobacteraceae
BAL54180	IVDKSGAWL	Helicobacter planctomycete	Proteobacteria	EpsilonProteobacteria	Campylobacterales	Helicobacteraceae
CAA84615	IVDKSGAWL	Helicobacter pylori	Proteobacteria	EpsilonProteobacteria	Campylobacterales	Helicobacteraceae
ADA57118	VIDKSGSWL	Helicobacter ruber	Proteobacteria	EpsilonProteobacteria	Campylobacterales	Helicobacteraceae
KGI59083	IIDKSGAWL	Helicobacter sp MIT03-1614	Proteobacteria	EpsilonProteobacteria	Campylobacterales	Helicobacteraceae
KGL09333	IVDKSGAWL	Helicobacter sp MIT03-1616	Proteobacteria	EpsilonProteobacteria	Campylobacterales	Helicobacteraceae
KGL08077	IVDKSGAWL	Helicobacter sp MIT1239391	Proteobacteria	EpsilonProteobacteria	Campylobacterales	Helicobacteraceae
KGL11039	IVDKSGAWL	Helicobacter sp MIT1340381	Proteobacteria	EpsilonProteobacteria	Campylobacterales	Helicobacteraceae
KGI54942	IIDKSGAWL	Helicobacter sp MIT1662221	Proteobacteria	EpsilonProteobacteria	Campylobacterales	Helicobacteraceae
CAE10545	IVDKSGAWL	Helicobacter succinogenes	Proteobacteria	EpsilonProteobacteria	Campylobacterales	Helicobacteraceae
KZK15934	VIDKSGSWL	Helicobacter taiwanensis	Proteobacteria	EpsilonProteobacteria	Campylobacterales	Helicobacteraceae
KGL31752	IVDKSGAWL	Helicobacter trogontum	Proteobacteria	EpsilonProteobacteria	Campylobacterales	Helicobacteraceae
KGL18575	IVDKSGAWL	Helicobacter typhlonius	Proteobacteria	EpsilonProteobacteria	Campylobacterales	Helicobacteraceae
EEO25520	IVDKSGAWL	Helicobacter winghamensis	Proteobacteria	EpsilonProteobacteria	Campylobacterales	Helicobacteraceae
WP_023949193.	IIDKSGAWI	Helicobacter fennelliae	Proteobacteria	EpsilonProteobacteria	Campylobacterales	Helicobacteraceae
AEB41292.1	IIEKKGSWF	Hippea maritima	Proteobacteria	Deltaproteobacteria	Desulfurellales	Desulfurellaceae
ABY30993.1	IVEKSGAWF	Hoeflea phototrophica	Proteobacteria	Alphaproteobacteria	Rhizobiales	Phyllobacteriaceae
KGJ66220.1	IVEKSGAWF	Hoeflea sp. BAL378	Proteobacteria	Alphaproteobacteria	Rhizobiales	Phyllobacteriaceae
KLI63612.1	LVEKSGSWF	Hoeflea sp. IMCC20628	Proteobacteria	Alphaproteobacteria	Rhizobiales	Phyllobacteriaceae
KFG68939.1	IVEKSGAWF	Hyalangium minutum	Proteobacteria	Deltaproteobacteria	Myxococcales	Cystobacterineae
KWT64582.1	VVEKSGAWI	Hyphomicrobium sulfonivorans	Proteobacteria	Alphaproteobacteria	Rhizobiales	Hyphomicrobiaceae
KCZ98317.1	VVEKSGSWF	Hyphomonas hirschiana	Proteobacteria	Alphaproteobacteria	Rhodobacterales	Hyphomonadaceae
CAK08125.1	IVEKSGAWF	Hyphomonas neptunium	Proteobacteria	Alphaproteobacteria	Rhodobacterales	Hyphomonadaceae
CDP80220.1	IVEKSGSWF	Hyphomonas polymorpha	Proteobacteria	Alphaproteobacteria	Rhodobacterales	Hyphomonadaceae
CED81007.1	IVEKKGSWF	Inquilinus limosus	Proteobacteria	Alphaproteobacteria	Rhodospirillales	Rhodospirillaceae
KIT17176.1	VVDKSGAWF	Jannaschia aquimarina	Proteobacteria	Alphaproteobacteria	Rhodobacterales	Rhodobacteraceae
CUH30800.1	VVDKSGAWF	Jannaschia seosinensis	Proteobacteria	Alphaproteobacteria	Rhodobacterales	Rhodobacteraceae
ARO30401.1	IVEKSGAWF	Ketogulonicigenium robustum	Proteobacteria	Alphaproteobacteria	Rhodobacterales	Rhodobacteraceae
ALJ90181.1	VIEKAGSWF	Ketogulonicigenium vulgare	Proteobacteria	Alphaproteobacteria	Rhodobacterales	Rhodobacteraceae
KKO19302.1	IIEKSGTWF	Kiloniella litopenaei	Proteobacteria	Alphaproteobacteria	Kiloniellales	Kiloniellaceae
AKJ91706.1	LVEKSGSWF	Kiloniella spongiae	Proteobacteria	Alphaproteobacteria	Kiloniellales	Kiloniellaceae
ALA62214.1	IVEKSGSWF	Komagataeibacter europaeus	Proteobacteria	Alphaproteobacteria	Rhodospirillales	Acetobacteraceae
ADG68378.1	LVERSGSWF	Komagataeibacter hansenii	Proteobacteria	Alphaproteobacteria	Rhodospirillales	Acetobacteraceae
CTQ43050.1	IVEKSGAWF	Komagataeibacter intermedius	Proteobacteria	Alphaproteobacteria	Rhodospirillales	Acetobacteraceae
AEP10820.1	LIEKSGAWF	Komagataeibacter medellinensis	Proteobacteria	Alphaproteobacteria	Rhodospirillales	Acetobacteraceae
KDV06493.1	VVEKSGAWF	Komagataeibacter rhaeticus	Proteobacteria	Alphaproteobacteria	Rhodospirillales	Acetobacteraceae
CDM57935.1	IVEKSGAWF	Komagataeibacter xylinus	Proteobacteria	Alphaproteobacteria	Rhodospirillales	Acetobacteraceae
KPJ41286.1	VVEKSGAWF	Labrenzia aggregata	Proteobacteria	Alphaproteobacteria	Rhodobacterales	Rhodobacteraceae
KPJ48219.1	LVEKAGTWF	Labrenzia alba	Proteobacteria	Alphaproteobacteria	Rhodobacterales	Rhodobacteraceae
CTQ64801.1	VVEKSGSWF	Labrenzia alexandrii	Proteobacteria	Alphaproteobacteria	Rhodobacterales	Rhodobacteraceae
KXU92774.1	VVEKSGAWF	Labrenzia sp. CP4	Proteobacteria	Alphaproteobacteria	Rhodobacterales	Rhodobacteraceae
CAJ55236.1	IIDKSGSWF	Lawsonia intracellularis	Proteobacteria	Deltaproteobacteria	Desulfovibroniales	Desulfovibrionaceae
AMD59492.1	IVEKSGAWF	Liberibacter crescens	Proteobacteria	Alphaproteobacteria	Rhizobiales	Rhizobiaceae
GAD54859.1	VVDKSGSWF	Loktanella cinnabarina	Proteobacteria	Alphaproteobacteria	Rhodobacterales	Rhodobacteraceae
KJZ20033.1	VVDKSGAWF	Loktanella sp. S4079	Proteobacteria	Alphaproteobacteria	Rhodobacterales	Rhodobacteraceae
KQI69535.1	IVEKSGAWF	Loktanella sp. 1ANDIMAR09	Proteobacteria	Alphaproteobacteria	Rhodobacterales	Rhodobacteraceae
KQI73210.1	IVEKSGAWF	Loktanella sp. 3ANDIMAR09	Proteobacteria	Alphaproteobacteria	Rhodobacterales	Rhodobacteraceae
KQK29830.1	MVEKAGAWF	Loktanella sp. 5ARTIMAR09	Proteobacteria	Alphaproteobacteria	Rhodobacterales	Rhodobacteraceae
ARU92011.1	GKEAVKEWF	Loktanella vestfoldensis	Proteobacteria	Alphaproteobacteria	Rhodobacterales	Rhodobacteraceae
AHI24370.1	IVEKSGAWF	Magnetospira sp. QH-2	Proteobacteria	Alphaproteobacteria	Rhodospirillales	Rhodospirillaceae
CAL78686.1	IVEKSGAWF	Magnetospirillum gryphiswaldense	Proteobacteria	Alphaproteobacteria	Rhodospirillales	Rhodospirillaceae
EAP76175.1	VVEKSGSWF	Magnetospirillum magneticum	Proteobacteria	Alphaproteobacteria	Rhodospirillales	Rhodospirillaceae
AJG33503.1	IVEKSGSWF	Magnetospirillum magnetotacticum	Proteobacteria	Alphaproteobacteria	Rhodospirillales	Rhodospirillaceae
KUJ81874.1	VVEKSGSWF	Magnetospirillum sp. XM-1	Proteobacteria	Alphaproteobacteria	Rhodospirillales	Rhodospirillaceae
KHQ51014.1	VVDKSGSWF	Mameliella alba	Proteobacteria	Alphaproteobacteria	Rhodobacterales	Rhodobacteraceae
AKO96744.1	VVDKSGAWF	Marinovum algicola	Proteobacteria	Alphaproteobacteria	Rhodobacterales	Rhodobacteraceae
KJS34747.1	IVEKSGSWF	Martelella endophytica	Proteobacteria	Alphaproteobacteria	Rhizobiales	Aurantimonadaceae
ORE90179.1	IVEKSGAWF	Martelella mediterranea	Proteobacteria	Alphaproteobacteria	Rhizobiales	Aurantimonadaceae
KXU31309.1	LVEKSGAWF	Martelella sp. AD-3	Proteobacteria	Alphaproteobacteria	Rhizobiales	Aurantimonadaceae
EHK75398.1	IVEKSGAWF	Mesorhizobium alhagi	Proteobacteria	Alphaproteobacteria	Rhizobiales	Phyllobacteriaceae
EHI49772.1	LVEKSGAWF	Mesorhizobium amorphae	Proteobacteria	Alphaproteobacteria	Rhizobiales	Phyllobacteriaceae
AGB71370.1	IVEKSGAWF	Mesorhizobium australicum	Proteobacteria	Alphaproteobacteria	Rhizobiales	Phyllobacteriaceae
AMY00066.1	VVEKSGAWF	Mesorhizobium ciceri	Proteobacteria	Alphaproteobacteria	Rhizobiales	Phyllobacteriaceae
KEG16772.1	IVEKSGAWF	Mesorhizobium huakuii	Proteobacteria	Alphaproteobacteria	Rhizobiales	Phyllobacteriaceae
ALX71082.1	GKESVREWF	Mesorhizobium loti	Proteobacteria	Alphaproteobacteria	Rhizobiales	Phyllobacteriaceae
CCV13326.1	VVEKSGAWF	Mesorhizobium metallidurans	Proteobacteria	Alphaproteobacteria	Rhizobiales	Phyllobacteriaceae
AEH78874.1	IVEKSGAWF	Mesorhizobium opportunistum	Proteobacteria	Alphaproteobacteria	Rhizobiales	Phyllobacteriaceae
CDX39507.1	VVEKSGAWF	Mesorhizobium plurifarium	Proteobacteria	Alphaproteobacteria	Rhizobiales	Phyllobacteriaceae
AQS41508.1	IVEKSGAWF	Mesorhizobium prunaredense	Proteobacteria	Alphaproteobacteria	Rhizobiales	Phyllobacteriaceae
ANN59595.1	VVEKSGAWF	Mesorhizobium sp. AA22	Proteobacteria	Alphaproteobacteria	Rhizobiales	Phyllobacteriaceae
KLK90341.1	IVEKSGAWF	Mesorhizobium sp. LC103	Proteobacteria	Alphaproteobacteria	Rhizobiales	Phyllobacteriaceae
CDX25580.1	VVEKSGAWF	Mesorhizobium sp. ORS3324	Proteobacteria	Alphaproteobacteria	Rhizobiales	Phyllobacteriaceae
CDX49812.1	VVEKSGAWF	Mesorhizobium sp. ORS3359	Proteobacteria	Alphaproteobacteria	Rhizobiales	Phyllobacteriaceae
KQU86003.1	IVEKSGAWF	Mesorhizobium sp. Root102	Proteobacteria	Alphaproteobacteria	Rhizobiales	Phyllobacteriaceae
KQZ31932.1	VVEKSGAWF	Mesorhizobium sp. Root1471	Proteobacteria	Alphaproteobacteria	Rhizobiales	Phyllobacteriaceae
KQZ93130.1	IVEKSGAWF	Mesorhizobium sp. Root157	Proteobacteria	Alphaproteobacteria	Rhizobiales	Phyllobacteriaceae
KRB46584.1	VVEKSGSWF	Mesorhizobium sp. Root172	Proteobacteria	Alphaproteobacteria	Rhizobiales	Phyllobacteriaceae
KQZ35619.1	VIEKSGAWF	Mesorhizobium sp. Root552	Proteobacteria	Alphaproteobacteria	Rhizobiales	Phyllobacteriaceae
KQZ54866.1	IVEKSGAWF	Mesorhizobium sp. Root554	Proteobacteria	Alphaproteobacteria	Rhizobiales	Phyllobacteriaceae
KRB31576.1	VVEKSGAWF	Mesorhizobium sp. Root695	Proteobacteria	Alphaproteobacteria	Rhizobiales	Phyllobacteriaceae
CDX11808.1	VVEKSGAWF	Mesorhizobium sp. SOD10	Proteobacteria	Alphaproteobacteria	Rhizobiales	Phyllobacteriaceae
EMS94815.1	IVEKSGAWF	Mesorhizobium sp. STM 4661	Proteobacteria	Alphaproteobacteria	Rhizobiales	Phyllobacteriaceae
OCX28834.1	LVEKSGAWF	Mesorhizobium sp. UASWS1009	Proteobacteria	Alphaproteobacteria	Rhizobiales	Phyllobacteriaceae
OBQ99407.1	VVEKSGAWF	Mesorhizobium sp. WSM3873	Proteobacteria	Alphaproteobacteria	Rhizobiales	Phyllobacteriaceae
AKX34428.1	GKESVREWF	Methylibium sp. NZG	Proteobacteria	Betaproteobacteria	Burkholderiales	unclassified
KQT47884.1	IVDKSGAWF	Methylobacterium sp. Leaf456	Proteobacteria	Alphaproteobacteria	Rhizobiales	Methylobacteriaceae
KIY13657.1	IVEKSGAWF	Methylobacterium aquaticum	Proteobacteria	Alphaproteobacteria	Rhizobiales	Methylobacteriaceae
ACS51518.1	IVEKSGAWF	Methylobacterium extorquens	Proteobacteria	Alphaproteobacteria	Rhizobiales	Methylobacteriaceae
ACL67426.1	IVEKSGTWF	Methylobacterium nodulans	Proteobacteria	Alphaproteobacteria	Rhizobiales	Methylobacteriaceae
KGE80789.1	IVEKSGAWF	Methylobacterium oryzae	Proteobacteria	Alphaproteobacteria	Rhizobiales	Methylobacteriaceae
KMO23560.1	IVEKSGAWF	Methylobacterium platani	Proteobacteria	Alphaproteobacteria	Rhizobiales	Methylobacteriaceae
ANC54419.1	IIEKSGSWF	Methylobacterium populi	Proteobacteria	Alphaproteobacteria	Rhizobiales	Methylobacteriaceae
KIU47602.1	LVEKSGAWF	Methylobacterium radiotolerans	Proteobacteria	Alphaproteobacteria	Rhizobiales	Methylobacteriaceae
ACB24223.1	IVEKSGAWF	Methylobacterium sp. 4-46	Proteobacteria	Alphaproteobacteria	Rhizobiales	Methylobacteriaceae
KWV96317.1	VVEKSGSWF	Methylobacterium sp. AMS5	Proteobacteria	Alphaproteobacteria	Rhizobiales	Methylobacteriaceae
KNY30872.1	IVEKSGAWF	Methylobacterium sp. ARG-1	Proteobacteria	Alphaproteobacteria	Rhizobiales	Methylobacteriaceae
ALR19053.1	VVEKSGAWF	Methylobacterium sp. GXS13	Proteobacteria	Alphaproteobacteria	Rhizobiales	Methylobacteriaceae
KQP40701.1	IVEKSGAWF	Methylobacterium sp. Leaf100	Proteobacteria	Alphaproteobacteria	Rhizobiales	Methylobacteriaceae
KQP31441.1	IVEKSGAWF	Methylobacterium sp. Leaf102	Proteobacteria	Alphaproteobacteria	Rhizobiales	Methylobacteriaceae
KQP45278.1	IIEKSGSWF	Methylobacterium sp. Leaf104	Proteobacteria	Alphaproteobacteria	Rhizobiales	Methylobacteriaceae
KQP58769.1	IVEKSGAWF	Methylobacterium sp. Leaf106	Proteobacteria	Alphaproteobacteria	Rhizobiales	Methylobacteriaceae
KQP67636.1	IVEKSGAWF	Methylobacterium sp. Leaf108	Proteobacteria	Alphaproteobacteria	Rhizobiales	Methylobacteriaceae
KQP85508.1	IVEKSGAWF	Methylobacterium sp. Leaf111	Proteobacteria	Alphaproteobacteria	Rhizobiales	Methylobacteriaceae
KQP68794.1	IVEKSGAWF	Methylobacterium sp. Leaf112	Proteobacteria	Alphaproteobacteria	Rhizobiales	Methylobacteriaceae
KQP87710.1	IVEKSGAWF	Methylobacterium sp. Leaf113	Proteobacteria	Alphaproteobacteria	Rhizobiales	Methylobacteriaceae
KQP99042.1	IVEKSGAWF	Methylobacterium sp. Leaf117	Proteobacteria	Alphaproteobacteria	Rhizobiales	Methylobacteriaceae
KQP96677.1	IVEKSGAWF	Methylobacterium sp. Leaf119	Proteobacteria	Alphaproteobacteria	Rhizobiales	Methylobacteriaceae
KQQ00261.1	IVEKSGAWF	Methylobacterium sp. Leaf121	Proteobacteria	Alphaproteobacteria	Rhizobiales	Methylobacteriaceae
KQQ31466.1	IVEKSGAWF	Methylobacterium sp. Leaf122	Proteobacteria	Alphaproteobacteria	Rhizobiales	Methylobacteriaceae
KQQ36956.1	IVEKSGAWF	Methylobacterium sp. Leaf123	Proteobacteria	Alphaproteobacteria	Rhizobiales	Methylobacteriaceae
KQQ46883.1	LVEKSGAWF	Methylobacterium sp. Leaf125	Proteobacteria	Alphaproteobacteria	Rhizobiales	Methylobacteriaceae
KQS50646.1	LVEKSGAWF	Methylobacterium sp. Leaf361	Proteobacteria	Alphaproteobacteria	Rhizobiales	Methylobacteriaceae
KQT30854.1	LVEKSGAWF	Methylobacterium sp. Leaf399	Proteobacteria	Alphaproteobacteria	Rhizobiales	Methylobacteriaceae
KQT86243.1	IVEKSGSWF	Methylobacterium sp. Leaf465	Proteobacteria	Alphaproteobacteria	Rhizobiales	Methylobacteriaceae
KQT97451.1	IVEKSGAWF	Methylobacterium sp. Leaf466	Proteobacteria	Alphaproteobacteria	Rhizobiales	Methylobacteriaceae
KQU26332.1	IVEKSGAWF	Methylobacterium sp. Leaf469	Proteobacteria	Alphaproteobacteria	Rhizobiales	Methylobacteriaceae
KQO59845.1	IVEKSGAWF	Methylobacterium sp. Leaf85	Proteobacteria	Alphaproteobacteria	Rhizobiales	Methylobacteriaceae
KQO66130.1	IVEKSGAWF	Methylobacterium sp. Leaf86	Proteobacteria	Alphaproteobacteria	Rhizobiales	Methylobacteriaceae
KQO73237.1	IVEKSGAWF	Methylobacterium sp. Leaf87	Proteobacteria	Alphaproteobacteria	Rhizobiales	Methylobacteriaceae
KQO80884.1	LVEKAGAWF	Methylobacterium sp. Leaf88	Proteobacteria	Alphaproteobacteria	Rhizobiales	Methylobacteriaceae
KQO69085.1	IVEKSGAWF	Methylobacterium sp. Leaf89	Proteobacteria	Alphaproteobacteria	Rhizobiales	Methylobacteriaceae
KQO95038.1	IVEKSGAWF	Methylobacterium sp. Leaf90	Proteobacteria	Alphaproteobacteria	Rhizobiales	Methylobacteriaceae
KQO89852.1	IVEKSGAWF	Methylobacterium sp. Leaf91	Proteobacteria	Alphaproteobacteria	Rhizobiales	Methylobacteriaceae
KQP07850.1	IVEKSGAWF	Methylobacterium sp. Leaf92	Proteobacteria	Alphaproteobacteria	Rhizobiales	Methylobacteriaceae
KQP30718.1	IVEKSGAWF	Methylobacterium sp. Leaf93	Proteobacteria	Alphaproteobacteria	Rhizobiales	Methylobacteriaceae
KQU51960.1	MVEKSGAWF	Methylobacterium sp. Leaf94	Proteobacteria	Alphaproteobacteria	Rhizobiales	Methylobacteriaceae
KQP09210.1	IVEKSGAWF	Methylobacterium sp. Leaf99	Proteobacteria	Alphaproteobacteria	Rhizobiales	Methylobacteriaceae
CRK74200.1	VVEKSGAWF	Methylobacterium tarhaniae	Proteobacteria	Alphaproteobacteria	Rhizobiales	Methylobacteriaceae
KMO43976.1	IVEKSGAWF	Methylobacterium variabile	Proteobacteria	Alphaproteobacteria	Rhizobiales	Methylobacteriaceae
EED11132.1	VIEKAGSWF	Methylocella silvestris	Proteobacteria	Alphaproteobacteria	Rhizobiales	Beijerinckiaceae
EJU11342.1	LVEKSGAWF	Methylocystis sp. SC2	Proteobacteria	Alphaproteobacteria	Rhizobiales	Methylocystaceae
OAI87039.1	IVEKSGAWF	Methylosinus sp. R-45379	Proteobacteria	Alphaproteobacteria	Rhizobiales	Methylocystaceae
EIM30602.1	IVDKSGAWF	Microvirga lotononidis	Proteobacteria	Alphaproteobacteria	Rhizobiales	Methylobacteriaceae
AFK76186.1	IVEKSGAWF	Microvirga lotononidis	Proteobacteria	Alphaproteobacteria	Rhizobiales	Methylobacteriaceae
KFG69434.1	VVEKSGAWF	Microvirga sp. BSC39	Proteobacteria	Alphaproteobacteria	Rhizobiales	Methylobacteriaceae
AKJ01097.1	IIEKSGSWF	Microvirga vignae	Proteobacteria	Alphaproteobacteria	Rhizobiales	Methylobacteriaceae
KKO95520.1	VVEKSGAWF	Myxococcus fulvus	Proteobacteria	Deltaproteobacteria	Myxococcales	Cystobacterineae
KMW30557.1	LVEKSGSWF	Myxococcus hansupus	Proteobacteria	Deltaproteobacteria	Myxococcales	Cystobacterineae
ELT49020.1	VVEKSGAWF	Myxococcus stipitatus	Proteobacteria	Deltaproteobacteria	Myxococcales	Cystobacterineae
ABG62659.1	VVEKAGAWF	Myxococcus xanthus	Proteobacteria	Deltaproteobacteria	Myxococcales	Cystobacterineae
ACM93001.1	IIDKSGAWF	Nautilia profundicola	Proteobacteria	Epsilonproteobacteria	Nautiliales	Nautiliaceae
CDZ72653.1	IVEKSGAWF	Neorhizobium galegae	Proteobacteria	Alphaproteobacteria	Rhizobiales	Rhizobiaceae
KMS56910.1	IVEKSGAWF	Nereida ignava	Proteobacteria	Alphaproteobacteria	Rhodobacterales	Rhodobacteraceae
ADV45469.1	IIDKSGAWF	Nitratifractor salsuginis	Proteobacteria	Epsilonproteobacteria	Campylobacterales	Nitratifractor
AFL52616.1	IVEKSGAWF	Nitratireductor aquibiodomus	Proteobacteria	Alphaproteobacteria	Rhizobiales	Phyllobacteriaceae
AIH04412.1	VIEKSGSWF	Nitratireductor basaltis	Proteobacteria	Alphaproteobacteria	Rhizobiales	Phyllobacteriaceae
EKF59663.1	IVEKSGAWF	Nitratireductor indicus	Proteobacteria	Alphaproteobacteria	Rhizobiales	Phyllobacteriaceae
CCM67577.1	IVEKSGAWF	Nitratireductor pacificus	Proteobacteria	Alphaproteobacteria	Rhizobiales	Phyllobacteriaceae
BAF70764.1	IIDKSGSWF	Nitratiruptor sp. SB155-2	Proteobacteria	Epsilonproteobacteria	unclassified	unclassified
ABC91103.1	IVEKSGAWF	Nitrobacter sp. Nb-311A	Proteobacteria	Alphaproteobacteria	Rhizobiales	Bradyrhizobiaceae
EGY26817.1	IIEKSGSWF	Nitrospirillum amazonense	Proteobacteria	Alphaproteobacteria	Rhodospirillales	Rhodospirillaceae
KTS04095.1	IVEKSGAWF	Novosphingobium barchaimii	Proteobacteria	Alphaproteobacteria	Sphingomonadales	Sphingomonadaceae
KUR74117.1	IVEKSGAWF	Novosphingobium fuchskuhlense	Proteobacteria	Alphaproteobacteria	Sphingomonadales	Sphingomonadaceae
KHL26049.1	LVEKSGSWF	Novosphingobium malaysiense	Proteobacteria	Alphaproteobacteria	Sphingomonadales	Sphingomonadaceae
KGM33622.1	VVEKSGAWF	Novosphingobium pentaromativorans	Proteobacteria	Alphaproteobacteria	Sphingomonadales	Sphingomonadaceae
EZQ08140.1	VVEKSGAWF	Novosphingobium resinovorum	Proteobacteria	Alphaproteobacteria	Sphingomonadales	Sphingomonadaceae
KPF58116.1	IVEKSGAWF	Novosphingobium sp. AAP1	Proteobacteria	Alphaproteobacteria	Sphingomonadales	Sphingomonadaceae
KPF98942.1	IVEKSGAWF	Novosphingobium sp. AAP83	Proteobacteria	Alphaproteobacteria	Sphingomonadales	Sphingomonadaceae
KPF80105.1	VVEKSGAWF	Novosphingobium sp. AAP93	Proteobacteria	Alphaproteobacteria	Sphingomonadales	Sphingomonadaceae
EJL50859.1	IVEKSGAWF	Novosphingobium sp. AP12	Proteobacteria	Alphaproteobacteria	Sphingomonadales	Sphingomonadaceae
KUR78439.1	IVEKSGAWF	Novosphingobium sp. FSW06-99	Proteobacteria	Alphaproteobacteria	Sphingomonadales	Sphingomonadaceae
KVI43240.1	TVEKSGSWF	Novosphingobium sp. Fuku2-ISO-50	Proteobacteria	Alphaproteobacteria	Sphingomonadales	Sphingomonadaceae
CEJ13717.1	VVEKSGAWF	Novosphingobium sp. KN65.2	Proteobacteria	Alphaproteobacteria	Sphingomonadales	Sphingomonadaceae
KQM29109.1	LVEKSGAWF	Novosphingobium sp. Leaf2	Proteobacteria	Alphaproteobacteria	Sphingomonadales	Sphingomonadaceae
AJA62241.1	IVEKSGAWF	Novosphingobium sp. MBES04	Proteobacteria	Alphaproteobacteria	Sphingomonadales	Sphingomonadaceae
KIU29877.1	LVEKSGSWF	Novosphingobium sp. P6W	Proteobacteria	Alphaproteobacteria	Sphingomonadales	Sphingomonadaceae
AEG34229.1	VIEKAGSWF	Novosphingobium sp. PP1Y	Proteobacteria	Alphaproteobacteria	Sphingomonadales	Sphingomonadaceae
KPH83016.1	MVEKSGAWF	Novosphingobium sp. ST904	Proteobacteria	Alphaproteobacteria	Sphingomonadales	Sphingomonadaceae
KIC42788.1	VVEKSGSWF	Novosphingobium subterraneum	Proteobacteria	Alphaproteobacteria	Sphingomonadales	Sphingomonadaceae
GAD59892.1	VIEKSGSWF	Novosphingobium tardaugens	Proteobacteria	Alphaproteobacteria	Sphingomonadales	Sphingomonadaceae
AMX92536.1	VVEKSGAWF	Oceanibaculum pacificum	Proteobacteria	Alphaproteobacteria	Rhodospirillales	Rhodospirillaceae
EDQ04575.1	VVDKSGSWF	Oceanibulbus indolifex	Proteobacteria	Alphaproteobacteria	Rhodobacterales	Rhodobacteraceae
EAR49467.1	VVDKSGSWF	Oceanicola granulosus	Proteobacteria	Alphaproteobacteria	Rhodobacterales	Rhodobacteraceae
EKE43528.1	VVDKSGSWF	Oceaniovalibus guishaninsula	Proteobacteria	Alphaproteobacteria	Rhodobacterales	Rhodobacteraceae
EAS48674.1	IVEKSGAWF	Ochrobactrum anthropi	Proteobacteria	Alphaproteobacteria	Rhizobiales	Brucellaceae
CAJ32639.1	VVEKSGAWF	Ochrobactrum intermedium	Proteobacteria	Alphaproteobacteria	Rhizobiales	Brucellaceae
CAJ34602.1	VVEKSGAWF	Ochrobactrum lupini	Proteobacteria	Alphaproteobacteria	Rhizobiales	Brucellaceae
AEL89245.1	VVEKSGAWF	Ochrobactrum pecoris	Proteobacteria	Alphaproteobacteria	Rhizobiales	Brucellaceae
CAJ32627.1	VVEKSGAWF	Ochrobactrum tritici	Proteobacteria	Alphaproteobacteria	Rhizobiales	Brucellaceae
ENN89198.1	IVEKSGAWF	Octadecabacter antarcticus	Proteobacteria	Alphaproteobacteria	Rhodobacterales	Rhodobacteraceae
AEI07247.1	IVEKSGAWF	Oligotropha carboxidovorans	Proteobacteria	Alphaproteobacteria	Rhizobiales	Bradyrhizobiaceae
KJV56155.1	IIEKAGAWF	Orientia chuto	Proteobacteria	Alphaproteobacteria	Rickettsiales	Rickettsiaceae
ABQ66880.1	LVEKSGAWF	Orientia tsutsugamushi	Proteobacteria	Alphaproteobacteria	Rickettsiales	Rickettsiaceae
CUA83934.1	IVEKSGSWF	Pannonibacter indicus	Proteobacteria	Alphaproteobacteria	Rhodobacterales	Rhodobacteraceae
KNG92411.1	VVEKSGSWF	Pannonibacter phragmitetus	Proteobacteria	Alphaproteobacteria	Rhodobacterales	Rhodobacteraceae
AMG75288.1	LVEKSGAWF	Paramesorhizobium deserti	Proteobacteria	Alphaproteobacteria	Rhizobiales	Phyllobacteriaceae
ABS69302.1	VVEKSGAWF	Parvibaculum lavamentivorans	Proteobacteria	Alphaproteobacteria	Rhizobiales	Rhodobiaceae
AFE10092.1	IIEKSGSWF	Phaeospirillum molischianum	Proteobacteria	Alphaproteobacteria	Rhodospirillales	Rhodospirillaceae
KQW74621.1	IVEKSGAWF	Phenylobacterium sp. Root1277	Proteobacteria	Alphaproteobacteria	Caulobacterales	Caulobacteraceae
KQX18334.1	FVEKSGAWF	Phenylobacterium sp. Root1290	Proteobacteria	Alphaproteobacteria	Caulobacterales	Caulobacteraceae
KRB60205.1	IVEKSGAWF	Phenylobacterium sp. Root700	Proteobacteria	Alphaproteobacteria	Caulobacterales	Caulobacteraceae
KRC67752.1	IVEKSGAWF	Phenylobacterium sp. Root77	Proteobacteria	Alphaproteobacteria	Caulobacterales	Caulobacteraceae
ACH40622.1	VVEKSGAWF	Phenylobacterium zucineum	Proteobacteria	Alphaproteobacteria	Caulobacterales	Caulobacteraceae
EJN07582.1	IVEKSGAWF	Phyllobacterium sp. YR531	Proteobacteria	Alphaproteobacteria	Rhizobiales	Phyllobacteriaceae
OVZ65714.1	IVEKSGSWF	Pigmentiphaga sp. NML080357	Proteobacteria	Betaproteobacteria	Burkholderiales	Alcaligenaceae
EGE47574.1	VVEKSGSWF	Polymorphum gilvum	Proteobacteria	Alphaproteobacteria	Polymorphum
AJA09381.1	IVEKSGAWF	Porphyrobacter mercurialis	Proteobacteria	Alphaproteobacteria	Sphingomonadales	Erythrobacteraceae
KPF66235.1	MVEKSGAWF	Porphyrobacter sp. AAP60	Proteobacteria	Alphaproteobacteria	Sphingomonadales	Erythrobacteraceae
KPL55331.1	IVDKSGSWF	Prosthecomicrobium hirschii	Proteobacteria	Alphaproteobacteria	Rhizobiales	Hyphomicrobiaceae
KPV95731.1	LVDKAGAWF	Pseudoalteromonas sp. P1-9	Proteobacteria	Gammaproteobacteria	Alteromonadales	Pseudoalteromonadaceae
AIY64811.1	LVDKAGAWF	Pseudoalteromonas sp. OCN003	Proteobacteria	Gammaproteobacteria	Alteromonadales	Pseudoalteromonadaceae
KID37400.1	LVDKAGAWF	Pseudoalteromonas elyakovii	Proteobacteria	Gammaproteobacteria	Alteromonadales	Pseudoalteromonadaceae
KID58052.1	LVDKAGAWF	Pseudoalteromonas luteoviolacea	Proteobacteria	Gammaproteobacteria	Alteromonadales	Pseudoalteromonadaceae
KJY85822.1	LVDKAGAWF	Pseudoalteromonas piscicida	Proteobacteria	Gammaproteobacteria	Alteromonadales	Pseudoalteromonadaceae
KJZ09048.1	LVDKAGAWF	Pseudoalteromonas rubra	Proteobacteria	Gammaproteobacteria	Alteromonadales	Pseudoalteromonadaceae
KAJ34112.1	IVEKSGAWF	Pseudomonas bauzanensis	Proteobacteria	Gammaproteobacteria	Pseudomonadales	Pseudomonadaceae
KEQ11116.1	IVEKAGAWF	Pseudorhizobium pelagicum	Proteobacteria	Alphaproteobacteria	Rhizobiales	Rhizobiaceae
KZL21329.1	IVDKSGAWF	Pseudovibrio axinellae	Proteobacteria	Alphaproteobacteria	Rhodobacterales	Rhodobacteraceae
KZK83827.1	IVEKSGAWF	Pseudovibrio sp. Ad13	Proteobacteria	Alphaproteobacteria	Rhodobacterales	Rhodobacteraceae
KZL15083.1	IVEKSGAWF	Pseudovibrio sp. Ad14	Proteobacteria	Alphaproteobacteria	Rhodobacterales	Rhodobacteraceae
KZL07055.1	IVEKSGAWF	Pseudovibrio sp. Ad26	Proteobacteria	Alphaproteobacteria	Rhodobacterales	Rhodobacteraceae
KZL23101.1	IVEKSGAWF	Pseudovibrio sp. Ad37	Proteobacteria	Alphaproteobacteria	Rhodobacterales	Rhodobacteraceae
KZK81365.1	IVEKSGAWF	Pseudovibrio sp. Ad46	Proteobacteria	Alphaproteobacteria	Rhodobacterales	Rhodobacteraceae
KZL05710.1	IVEKSGAWF	Pseudovibrio sp. Ad5	Proteobacteria	Alphaproteobacteria	Rhodobacterales	Rhodobacteraceae
EEB32306.1	IIEQSGSWF	Pseudovibrio sp. JE062	Proteobacteria	Alphaproteobacteria	Rhodobacterales	Rhodobacteraceae
KZK93164.1	IVEKSGAWF	Pseudovibrio sp. W64	Proteobacteria	Alphaproteobacteria	Rhodobacterales	Rhodobacteraceae
KZK93508.1	IVEKSGAWF	Pseudovibrio sp. W74	Proteobacteria	Alphaproteobacteria	Rhodobacterales	Rhodobacteraceae
KZM37344.1	IVEKSGAWF	Pseudovibrio sp. WM33	Proteobacteria	Alphaproteobacteria	Rhodobacterales	Rhodobacteraceae
KPQ10335.1	IVDKSGSWF	Rhizobiales bacterium	Proteobacteria	Alphaproteobacteria	Rhodobacterales	Rhodobacteraceae
KPH22006.1	GRENAKQWF	Rhizobium acidisoli	Proteobacteria	Alphaproteobacteria	Rhizobiales	Rhizobiaceae
EIM72975.1	IVEKSGAWF	Rhizobium etli	Proteobacteria	Alphaproteobacteria	Rhizobiales	Rhizobiaceae
EHR04402.1	IVEKSGAWF	Rhizobium favelukesii	Proteobacteria	Alphaproteobacteria	Rhizobiales	Rhizobiaceae
ENN91845.1	IVEKSGSWF	Rhizobium freirei	Proteobacteria	Alphaproteobacteria	Rhizobiales	Rhizobiaceae
APO74992.1	IVEKSGAWF	Rhizobium gallicum	Proteobacteria	Alphaproteobacteria	Rhizobiales	Rhizobiaceae
EPJ13408.1	IVEKKGSWF	Rhizobium grahamii	Proteobacteria	Alphaproteobacteria	Rhizobiales	Rhizobiaceae
CAA42580.1	IVEKSGAWF	Rhizobium leguminosarum	Proteobacteria	Alphaproteobacteria	Rhizobiales	Rhizobiaceae
SCB49665.1	IVEKSGAWF	Rhizobium lusitanum	Proteobacteria	Alphaproteobacteria	Rhizobiales	Rhizobiaceae
KHF31707.1	VIEKSGSWF	Rhizobium marinum	Proteobacteria	Alphaproteobacteria	Rhizobiales	Rhizobiaceae
CCM10955.1	FVEKSGAWF	Rhizobium mesoamericanum	Proteobacteria	Alphaproteobacteria	Rhizobiales	Rhizobiaceae
KJF74072.1	IVEKSGAWF	Rhizobium nepotum	Proteobacteria	Alphaproteobacteria	Rhizobiales	Rhizobiaceae
AAA73517.1	IVEKSGAWF	Rhizobium phaseoli	Proteobacteria	Alphaproteobacteria	Rhizobiales	Rhizobiaceae
KDM65905.1	IVEKSGAWF	Rhizobium rhizogenes	Proteobacteria	Alphaproteobacteria	Rhizobiales	Rhizobiaceae
KFL28739.1	IVEKSGAWF	Rhizobium rubi	Proteobacteria	Alphaproteobacteria	Rhizobiales	Rhizobiaceae
KYN77638.1	LVEKSGSWF	Rhizobium sp. 9140	Proteobacteria	Alphaproteobacteria	Rhizobiales	Rhizobiaceae
KPF64531.1	LVEKSGSWF	Rhizobium sp. AAP116	Proteobacteria	Alphaproteobacteria	Rhizobiales	Rhizobiaceae
KPF53784.1	LVEKSGAWF	Rhizobium sp. AAP43	Proteobacteria	Alphaproteobacteria	Rhizobiales	Rhizobiaceae
EJL34273.1	IVEKSGAWF	Rhizobium sp. AP16	Proteobacteria	Alphaproteobacteria	Rhizobiales	Rhizobiaceae
KWV60638.1	LVEKSGAWF	Rhizobium sp. BR10423	Proteobacteria	Alphaproteobacteria	Rhizobiales	Rhizobiaceae
EHM02817.1	VVEKSGAWF	Rhizobium sp. CCGE 510	Proteobacteria	Alphaproteobacteria	Rhizobiales	Rhizobiaceae
AHH45080.1	IVERKGSWF	Rhizobium sp. CF080	Proteobacteria	Alphaproteobacteria	Rhizobiales	Rhizobiaceae
EJM98119.1	LVEKSGSWF	Rhizobium sp. CF122	Proteobacteria	Alphaproteobacteria	Rhizobiales	Rhizobiaceae
AFO52437.1	LIEKKGAWF	Rhizobium sp. CF142	Proteobacteria	Alphaproteobacteria	Rhizobiales	Rhizobiaceae
ANF53396.1	IVEKSGSWF	Rhizobium sp. GHKF11	Proteobacteria	Alphaproteobacteria	Rhizobiales	Rhizobiaceae
KGF67480.1	IVEKSGAWF	Rhizobium sp. H41	Proteobacteria	Alphaproteobacteria	Rhizobiales	Rhizobiaceae
SCB28452.1	IVEKSGAWF	Rhizobium sp. HBR26	Proteobacteria	Alphaproteobacteria	Rhizobiales	Rhizobiaceae
AHA27897.1	IVEKAGAWF	Rhizobium sp. IRBG74	Proteobacteria	Alphaproteobacteria	Rhizobiales	Rhizobiaceae
KKY09942.1	IVEKSGAWF	Rhizobium sp. LC145	Proteobacteria	Alphaproteobacteria	Rhizobiales	Rhizobiaceae
KQR56307.1	IIEKSGSWF	Rhizobium sp. Leaf155	Proteobacteria	Alphaproteobacteria	Rhizobiales	Rhizobiaceae
KQM35893.1	LVEKSGAWF	Rhizobium sp. Leaf202	Proteobacteria	Alphaproteobacteria	Rhizobiales	Rhizobiaceae
KQO85798.1	IVEKSGAWF	Rhizobium sp. Leaf262	Proteobacteria	Alphaproteobacteria	Rhizobiales	Rhizobiaceae
KQQ44321.1	IVEKSGAWF	Rhizobium sp. Leaf306	Proteobacteria	Alphaproteobacteria	Rhizobiales	Rhizobiaceae
KQQ72665.1	IVEKSGAWF	Rhizobium sp. Leaf311	Proteobacteria	Alphaproteobacteria	Rhizobiales	Rhizobiaceae
KQQ91349.1	IVEKSGAWF	Rhizobium sp. Leaf321	Proteobacteria	Alphaproteobacteria	Rhizobiales	Rhizobiaceae
KQR83964.1	LVEKSGSWF	Rhizobium sp. Leaf341	Proteobacteria	Alphaproteobacteria	Rhizobiales	Rhizobiaceae
KQS79173.1	IVEKSGAWF	Rhizobium sp. Leaf371	Proteobacteria	Alphaproteobacteria	Rhizobiales	Rhizobiaceae
KQS98185.1	IVEKSGAWF	Rhizobium sp. Leaf383	Proteobacteria	Alphaproteobacteria	Rhizobiales	Rhizobiaceae
KQS82741.1	IVEKSGAWF	Rhizobium sp. Leaf384	Proteobacteria	Alphaproteobacteria	Rhizobiales	Rhizobiaceae
KQT00448.1	IVEKSGAWF	Rhizobium sp. Leaf386	Proteobacteria	Alphaproteobacteria	Rhizobiales	Rhizobiaceae
KQT03618.1	IVEKSGAWF	Rhizobium sp. Leaf391	Proteobacteria	Alphaproteobacteria	Rhizobiales	Rhizobiaceae
KQT98783.1	IVEKSGAWF	Rhizobium sp. Leaf453	Proteobacteria	Alphaproteobacteria	Rhizobiales	Rhizobiaceae
KQN94173.1	LVEKAGAWF	Rhizobium sp. Leaf68	Proteobacteria	Alphaproteobacteria	Rhizobiales	Rhizobiaceae
ANL28182.1	IVEKSGAWF	Rhizobium sp. N113	Proteobacteria	Alphaproteobacteria	Rhizobiales	Rhizobiaceae
ANL22093.1	IVEKSGAWF	Rhizobium sp. N1314	Proteobacteria	Alphaproteobacteria	Rhizobiales	Rhizobiaceae
ANL16218.1	IVEKSGAWF	Rhizobium sp. N1341	Proteobacteria	Alphaproteobacteria	Rhizobiales	Rhizobiaceae
ANM17352.1	IVEKSGAWF	Rhizobium sp. N324	Proteobacteria	Alphaproteobacteria	Rhizobiales	Rhizobiaceae
ANM23737.1	IVEKSGAWF	Rhizobium sp. N541	Proteobacteria	Alphaproteobacteria	Rhizobiales	Rhizobiaceae
ANL03995.1	IVEKSGAWF	Rhizobium sp. N621	Proteobacteria	Alphaproteobacteria	Rhizobiales	Rhizobiaceae
ANK97915.1	IVEKSGAWF	Rhizobium sp. N6212	Proteobacteria	Alphaproteobacteria	Rhizobiales	Rhizobiaceae
ANK91881.1	IVEKSGAWF	Rhizobium sp. N731	Proteobacteria	Alphaproteobacteria	Rhizobiales	Rhizobiaceae
OBP70300.1	VVEKSGAWF	Rhizobium sp. N741	Proteobacteria	Alphaproteobacteria	Rhizobiales	Rhizobiaceae
ANM40883.1	IVEKSGAWF	Rhizobium sp. N871	Proteobacteria	Alphaproteobacteria	Rhizobiales	Rhizobiaceae
ANM34844.1	IVEKSGAWF	Rhizobium sp. N941	Proteobacteria	Alphaproteobacteria	Rhizobiales	Rhizobiaceae
AGA30084.1	LVEKSGSWF	Rhizobium sp. NT-26	Proteobacteria	Alphaproteobacteria	Rhizobiales	Rhizobiaceae
ARO24308.1	IVEKSGAWF	Rhizobium sp. NXC14	Proteobacteria	Alphaproteobacteria	Rhizobiales	Rhizobiaceae
AFB21454.1	IVEKSGSWF	Rhizobium sp. PDO1-076	Proteobacteria	Alphaproteobacteria	Rhizobiales	Rhizobiaceae
AFS20087.1	IVEKKGSWF	Rhizobium sp. Pop5	Proteobacteria	Alphaproteobacteria	Rhizobiales	Rhizobiaceae
KQV31371.1	IVEKSGAWF	Rhizobium sp. Root1203	Proteobacteria	Alphaproteobacteria	Rhizobiales	Rhizobiaceae
KQV34266.1	IVEKSGAWF	Rhizobium sp. Root1204	Proteobacteria	Alphaproteobacteria	Rhizobiales	Rhizobiaceae
KQV81651.1	IVEKSGAWF	Rhizobium sp. Root1212	Proteobacteria	Alphaproteobacteria	Rhizobiales	Rhizobiaceae
KQW22429.1	IVEKSGAWF	Rhizobium sp. Root1220	Proteobacteria	Alphaproteobacteria	Rhizobiales	Rhizobiaceae
KQW58916.1	IVEKSGAWF	Rhizobium sp. Root1240	Proteobacteria	Alphaproteobacteria	Rhizobiales	Rhizobiaceae
KQY14506.1	IVEKSGAWF	Rhizobium sp. Root1334	Proteobacteria	Alphaproteobacteria	Rhizobiales	Rhizobiaceae
KQZ58659.1	IVEKSGAWF	Rhizobium sp. Root149	Proteobacteria	Alphaproteobacteria	Rhizobiales	Rhizobiaceae
KRD28890.1	IVEKSGAWF	Rhizobium sp. Root268	Proteobacteria	Alphaproteobacteria	Rhizobiales	Rhizobiaceae
KRD65234.1	IVEKSGAWF	Rhizobium sp. Root274	Proteobacteria	Alphaproteobacteria	Rhizobiales	Rhizobiaceae
KQY20910.1	IVEKSGAWF	Rhizobium sp. Root482	Proteobacteria	Alphaproteobacteria	Rhizobiales	Rhizobiaceae
KQY49979.1	IVEKSGAWF	Rhizobium sp. Root483D2	Proteobacteria	Alphaproteobacteria	Rhizobiales	Rhizobiaceae
KQY61970.1	IVEKSGAWF	Rhizobium sp. Root491	Proteobacteria	Alphaproteobacteria	Rhizobiales	Rhizobiaceae
KRA28736.1	IVEKSGSWF	Rhizobium sp. Root564	Proteobacteria	Alphaproteobacteria	Rhizobiales	Rhizobiaceae
KRA83053.1	IVEKSGSWF	Rhizobium sp. Root651	Proteobacteria	Alphaproteobacteria	Rhizobiales	Rhizobiaceae
KRB85909.1	LVEKSGAWF	Rhizobium sp. Root708	Proteobacteria	Alphaproteobacteria	Rhizobiales	Rhizobiaceae
KRC06939.1	IVEKSGAWF	Rhizobium sp. Root73	Proteobacteria	Alphaproteobacteria	Rhizobiales	Rhizobiaceae
OCJ01025.1	IVEKSGAWF	Rhizobium sp. S41	Proteobacteria	Alphaproteobacteria	Rhizobiales	Rhizobiaceae
AEU06207.1	VVEKSGAWF	Rhizobium sp. STM 3625	Proteobacteria	Alphaproteobacteria	Rhizobiales	Rhizobiaceae
GAN13137.1	LVEKSGSWF	Rhizobium sp. UR51a	Proteobacteria	Alphaproteobacteria	Rhizobiales	Rhizobiaceae
KZX88245.1	VVEKSGSWF	Rhizobium sp. WYCCWR10015	Proteobacteria	Alphaproteobacteria	Rhizobiales	Rhizobiaceae
AIQ90399.1	IVEKSGAWF	Rhizobium sp. YS-1r	Proteobacteria	Alphaproteobacteria	Rhizobiales	Rhizobiaceae
APF25773.1	LVEKSGSWF	Rhizobium tibeticum	Proteobacteria	Alphaproteobacteria	Rhizobiales	Rhizobiaceae
AGC42754.1	IVEKSGSWF	Rhizobium tropici	Proteobacteria	Alphaproteobacteria	Rhizobiales	Rhizobiaceae
KPQ14144.1	VVEKSGSWF	bacterium HLUCCO18	Proteobacteria	Alphaproteobacteria	Rhodobacterales	Rhodobacteraceae
EDZ42174.1	IVDKSGSWF	Rhodobacteraceae bacterium	Proteobacteria	Alphaproteobacteria	Rhodobacterales	Rhodobacteraceae
KPP94989.1	IVEKSGSWF	Rhodobacteraceae bacterium	Proteobacteria	Alphaproteobacteria	Rhodobacterales	Rhodobacteraceae
EAQ35987.1	IVEKSGAWF	Rhodobacterales bacterium	Proteobacteria	Alphaproteobacteria	Rhodobacterales	Rhodobacteraceae
AMN52843.1	IVEKSGAWF	Rhodoplanes sp. Z2-YC6860	Proteobacteria	Alphaproteobacteria	Rhizobiales	Hyphomicrobiaceae
ABJ05543.1	IVDKSGAWF	Rhodopseudomonas palustris	Proteobacteria	Alphaproteobacteria	Rhizobiales	Bradyrhizobiaceae
BAA98970.1	IIEKKGSWF	Rhodopseudomonas palustris	Proteobacteria	Alphaproteobacteria	Rhizobiales	Bradyrhizobiaceae
ALF29705.1	VVEKSGAWF	Rhodopseudomonas sp. AAP120	Proteobacteria	Alphaproteobacteria	Rhizobiales	Bradyrhizobiaceae
KJV09152.1	VVEKSGAWF	Rhodospirillaceae bacterium	Proteobacteria	Alphaproteobacteria	Rhodospirillales	Rhodospirillaceae
EEA95866.1	IVEKSGAWF	Rhodospirillum centenum	Proteobacteria	Alphaproteobacteria	Rhodospirillales	Rhodospirillaceae
EGY01190.1	VVEKSGAWF	Rhodospirillum rubrum	Proteobacteria	Alphaproteobacteria	Rhodospirillales	Rhodospirillaceae
ACR47406.1	IVEKSGSWF	Rickettsia africae	Proteobacteria	Alphaproteobacteria	Rickettsiales	Rickettsiacea
ABV76751.1	IVEKSGSWF	Rickettsia akari	Proteobacteria	Alphaproteobacteria	Rickettsiales	Rickettsiacea
KOR26837.1	LVEKSGSWF	Rickettsia amblyommatis	Proteobacteria	Alphaproteobacteria	Rickettsiales	Rickettsiacea
KJW05949.1	IIEKAGAWF	Rickettsia argasii	Proteobacteria	Alphaproteobacteria	Rickettsiales	Rickettsiacea
KIL97310.1	VVEKSGAWF	Rickettsia asembonensis	Proteobacteria	Alphaproteobacteria	Rickettsiales	Rickettsiacea
AFC72908.1	IVEKSGSWF	Rickettsia australis	Proteobacteria	Alphaproteobacteria	Rickettsiales	Rickettsiacea
ABV85186.1	IVEKSGSWF	Rickettsia bellii	Proteobacteria	Alphaproteobacteria	Rickettsiales	Rickettsiacea
CDG38656.1	IVEKSGAWF	Rickettsia buchneri	Proteobacteria	Alphaproteobacteria	Rickettsiales	Rickettsiacea
AFB21691.1	IVEKSGSWF	Rickettsia canadensis	Proteobacteria	Alphaproteobacteria	Rickettsiales	Rickettsiacea
AAL86741.1	IIEQSGSWF	Rickettsia conorii	Proteobacteria	Alphaproteobacteria	Rickettsiales	Rickettsiacea
KJW04826.1	IVEKSGSWF	Rickettsia endosymbiont	Proteobacteria	Alphaproteobacteria	Rickettsiales	Rickettsiacea
GAM06153.1	IVEKSGSWF	Rickettsia felis	Proteobacteria	Alphaproteobacteria	Rickettsiales	Rickettsiacea
AEL89244.1	VVEKSGAWF	Rickettsia heilongjiangensis	Proteobacteria	Alphaproteobacteria	Rickettsiales	Rickettsiacea
KJV88883.1	IIEKAGAWF	Rickettsia hoogstraalii	Proteobacteria	Alphaproteobacteria	Rickettsiales	Rickettsiacea
CCE46008.1	VVEKSGAWF	Rickettsia japonica	Proteobacteria	Alphaproteobacteria	Rickettsiales	Rickettsiacea
BAF88853.1	VVEKSGAWF	Rickettsia massiliae	Proteobacteria	Alphaproteobacteria	Rickettsiales	Rickettsiacea
KIJ88457.1	IVEKSGSWF	Rickettsia monacensis	Proteobacteria	Alphaproteobacteria	Rickettsiales	Rickettsiacea
AFC75340.1	IVEKSGSWF	Rickettsia montanensis	Proteobacteria	Alphaproteobacteria	Rickettsiales	Rickettsiacea
KJV97096.1	IIEKAGAWF	Rickettsia parkeri	Proteobacteria	Alphaproteobacteria	Rickettsiales	Rickettsiacea
EER21015.1	IVEKSGSWF	Rickettsia peacockii	Proteobacteria	Alphaproteobacteria	Rickettsiales	Rickettsiacea
AFB28114.1	IVEKSGSWF	Rickettsia philipii	Proteobacteria	Alphaproteobacteria	Rickettsiales	Rickettsiacea
KYP98610.1	IVEKSGSWF	Rickettsia prowazekii	Proteobacteria	Alphaproteobacteria	Rickettsiales	Rickettsiacea
AJR22868.1	LVEKSGAWF	Rickettsia raoultii	Proteobacteria	Alphaproteobacteria	Rickettsiales	Rickettsiacea
ALN73133.1	IVEKSGAWF	Rickettsia rhipicephali	Proteobacteria	Alphaproteobacteria	Rickettsiales	Rickettsiacea
APU57452.1	IVEKSGSWF	Rickettsia rickettsii	Proteobacteria	Alphaproteobacteria	Rickettsiales	Rickettsiacea
CCE21614.1	VVEKSGAWF	Rickettsia slovaca	Proteobacteria	Alphaproteobacteria	Rickettsiales	Rickettsiacea
AFE49558.1	IIEKSGSWF	Rickettsia typhi	Proteobacteria	Alphaproteobacteria	Rickettsiales	Rickettsiacea
AIL99670.1	IVEKSGAWF	Rickettsiales bacterium	Proteobacteria	Alphaproteobacteria	Rickettsiales
ADO69957.1	IVEKSGSWF	Roseibium sp. TrichSKD4	Proteobacteria	Alphaproteobacteria	Rhodobacterales	Rhodobacteraceae
ABG32249.1	VVDKSGSWF	Roseobacter denitrificans	Proteobacteria	Alphaproteobacteria	Rhodobacterales	Rhodobacteraceae
EEB84367.1	VVDKSGSWF	Roseobacter sp. GAI101	Proteobacteria	Alphaproteobacteria	Rhodobacterales	Rhodobacteraceae
AEI93829.1	VVDKSGSWF	Roseobacter litoralis	Proteobacteria	Alphaproteobacteria	Rhodobacterales	Rhodobacteraceae
ABR60365.1	IVEKSGAWF	Roseobacter sp. AzwK-3b	Proteobacteria	Alphaproteobacteria	Rhodobacterales	Rhodobacteraceae
CAM77326.1	VVEKSGAWF	Roseobacter sp. CCS2	Proteobacteria	Alphaproteobacteria	Rhodobacterales	Rhodobacteraceae
ADH89459.1	VVEKSGAWF	Roseomonas cervicalis	Proteobacteria	Alphaproteobacteria	Rhodospirillales	Acetobacteraceae
KRS18321.1	VVEKSGSWF	Roseovarius atlanticus	Proteobacteria	Alphaproteobacteria	Rhodobacterales	Rhodobacteraceae
CUH68568.1	VVEKSGAWF	Roseovarius indicus	Proteobacteria	Alphaproteobacteria	Rhodobacterales	Rhodobacteraceae
EAQ05217.1	VVEKSGAWF	Roseovarius nubinhibens	Proteobacteria	Alphaproteobacteria	Rhodobacterales	Rhodobacteraceae
AAV95306.1	VVDKSGSWF	Ruegeria pomeroyi	Proteobacteria	Alphaproteobacteria	Rhodobacterales	Rhodobacteraceae
CUH48500.1	VVEKSGSWF	Ruegeria atlantica	Proteobacteria	Alphaproteobacteria	Rhodobacterales	Rhodobacteraceae
KIC44449.1	VVEKSGSWF	Ruegeria sp. ANG-R	Proteobacteria	Alphaproteobacteria	Rhodobacterales	Rhodobacteraceae
KIC48752.1	VVEKSGSWF	Ruegeria sp. ANG-S4	Proteobacteria	Alphaproteobacteria	Rhodobacterales	Rhodobacteraceae
ALN40883.1	IVEKSGSWF	Ruegeria sp. CECT 5091	Proteobacteria	Alphaproteobacteria	Rhodobacterales	Rhodobacteraceae
KUJ86143.1	VVEKSGSWF	Ruegeria sp. ZGT108	Proteobacteria	Alphaproteobacteria	Rhodobacterales	Rhodobacteraceae
KUJ97579.1	VIEKSGSWF	Ruegeria sp. ZGT118	Proteobacteria	Alphaproteobacteria	Rhodobacterales	Rhodobacteraceae
EBA08974.1	VVDKSGAWF	Sagittula stellata	Proteobacteria	Alphaproteobacteria	Rhodobacterales	Rhodobacteraceae
WP_027261103.	VVDKSGSWM	Sedimentitalea nanhaiensis	Proteobacteria	Alphaproteobacteria	Rhodobacterales	Rhodobacteraceae
CUH53745.1	VVDKSGSWF	Shimia marina	Proteobacteria	Alphaproteobacteria	Rhodobacterales	Rhodobacteraceae
CDX59850.1	VVEKSGAWF	Shimia sp. SK013	Proteobacteria	Alphaproteobacteria	Rhodobacterales	Rhodobacteraceae
CDO40365.1	TVEKSGSWF	Shinella sp. DD12	Proteobacteria	Alphaproteobacteria	Rhodobacterales	Rhodobacteraceae
KOC80006.1	VVEKSGAWF	Shinella sp. GWS1	Proteobacteria	Alphaproteobacteria	Rhodobacterales	Rhodobacteraceae
KNY23251.1	IVEKSGAWF	Shinella sp. SUS2	Proteobacteria	Alphaproteobacteria	Rhodobacterales	Rhodobacteraceae
ANG66060.1	IIEKKGSWF	Sinorhizobium americanum	Proteobacteria	Alphaproteobacteria	Rhizobiales	Rhizobiaceae
CCD84803.1	IVEKSGAWF	Sinorhizobium fredii	Proteobacteria	Alphaproteobacteria	Rhizobiales	Rhizobiaceae
ABS00959.1	VIEKAGSWF	Sinorhizobium medicae	Proteobacteria	Alphaproteobacteria	Rhizobiales	Rhizobiaceae
CAA44346.1	IVEKSGAWF	Sinorhizobium meliloti	Proteobacteria	Alphaproteobacteria	Rhizobiales	Rhizobiaceae
KSV69817.1	IVEKSGAWF	Sinorhizobium sp. GL2	Proteobacteria	Alphaproteobacteria	Rhizobiales	Rhizobiaceae
KSV89877.1	IVEKSGAWF	Sinorhizobium sp. GL28	Proteobacteria	Alphaproteobacteria	Rhizobiales	Rhizobiaceae
KSV87802.1	IVEKSGAWF	Sinorhizobium sp. GW3	Proteobacteria	Alphaproteobacteria	Rhizobiales	Rhizobiaceae
AOF96544.1	IVEKSGAWF	Sinorhizobium sp. RAC02	Proteobacteria	Alphaproteobacteria	Rhizobiales	Rhizobiaceae
KSV79545.1	IVEKSGAWF	Sinorhizobium sp. Sb3	Proteobacteria	Alphaproteobacteria	Rhizobiales	Rhizobiaceae
KJB94563.1	IVEKSGSWF	Skermanella aerolata	Proteobacteria	Alphaproteobacteria	Rhodospirillales	Rhodospirillaceae
KYF70110.1	IIEKSGSWF	Sorangium cellulosum	Proteobacteria	Deltaproteobacteria	Myxococcales	Sorangiineae
KSV65666.1	IVEKSGAWF	Sphingobium baderi	Proteobacteria	Alphaproteobacteria	Sphingomonadales	Sphingomonadaceae
KER35553.1	LVEKSGAWF	Sphingobium chlorophenolicum	Proteobacteria	Alphaproteobacteria	Sphingomonadales	Sphingomonadaceae
CRI33281.1	IIEKKGSWF	Sphingobium chungbukense	Proteobacteria	Alphaproteobacteria	Sphingomonadales	Sphingomonadaceae
KMS59837.1	IVEKSGAWF	Sphingobium czechense	Proteobacteria	Alphaproteobacteria	Sphingomonadales	Sphingomonadaceae
KFH20349.1	VVEKSGAWF	Sphingobium herbicidovorans	Proteobacteria	Alphaproteobacteria	Sphingomonadales	Sphingomonadaceae
EFG38125.1	VVEKSGAWF	Sphingobium japonicum	Proteobacteria	Alphaproteobacteria	Sphingomonadales	Sphingomonadaceae
KEX96997.1	VVEKSGAWF	Sphingobium lucknowense	Proteobacteria	Alphaproteobacteria	Sphingomonadales	Sphingomonadaceae
KYF51915.1	IIEKSGSWF	Sphingobium sp. 22B	Proteobacteria	Alphaproteobacteria	Sphingomonadales	Sphingomonadaceae
AMN43230.1	VVEKSGAWF	Sphingobium sp. AM	Proteobacteria	Alphaproteobacteria	Sphingomonadales	Sphingomonadaceae
EJK81971.1	IVEKSGAWF	Sphingobium sp. AP49	Proteobacteria	Alphaproteobacteria	Sphingomonadales	Sphingomonadaceae
KFL90525.1	VVEKSGAWF	Sphingobium sp. Ba1	Proteobacteria	Alphaproteobacteria	Sphingomonadales	Sphingomonadaceae
KQN06209.1	LVEKSGAWF	Sphingobium sp. Leaf26	Proteobacteria	Alphaproteobacteria	Sphingomonadales	Sphingomonadaceae
AMK24828.1	LVEKSGAWF	Sphingobium sp. MI1205	Proteobacteria	Alphaproteobacteria	Sphingomonadales	Sphingomonadaceae
AOG02518.1	IVEKSGSWF	Sphingobium sp. RAC03	Proteobacteria	Alphaproteobacteria	Sphingomonadales	Sphingomonadaceae
AEO49354.1	IIEKSGAWF	Sphingobium sp. SYK-6	Proteobacteria	Alphaproteobacteria	Sphingomonadales	Sphingomonadaceae
KXJ50773.1	IVEKSGSWF	Sphingobium sp. TKS	Proteobacteria	Alphaproteobacteria	Sphingomonadales	Sphingomonadaceae
KJE34476.1	IVEKSGSWF	Sphingobium sp. YBL2	Proteobacteria	Alphaproteobacteria	Sphingomonadales	Sphingomonadaceae
KEZ85823.1	IVEKSGAWF	Sphingobium yanoikuyae	Proteobacteria	Alphaproteobacteria	Sphingomonadales	Sphingomonadaceae
WP021316821	LVEKSGAWL	Sphingobium ummariense	Proteobacteria	Alphaproteobacteria	Sphingomonadales	Sphingomonadaceae
KKI19157.1	LVEKSGSWF	Sphingomonas sp. Ag1	Proteobacteria	Alphaproteobacteria	Sphingomonadales	Sphingomonadaceae
KKC27668.1	FVEKSGAWF	Sphingomonas changbaiensis	Proteobacteria	Alphaproteobacteria	Sphingomonadales	Sphingomonadaceae
KTT97837.1	LVEKSGSWF	Sphingomonas endophytica	Proteobacteria	Alphaproteobacteria	Sphingomonadales	Sphingomonadaceae
AOZ54518.1	VVEKSGSWF	Sphingomonas haloaromaticamans	Proteobacteria	Alphaproteobacteria	Sphingomonadales	Sphingomonadaceae
KIZ37692.1	IVEKSGAWF	Sphingomonas hengshuiensis	Proteobacteria	Alphaproteobacteria	Sphingomonadales	Sphingomonadaceae
KZB97858.1	IVEKSGAWF	Sphingomonas melonis	Proteobacteria	Alphaproteobacteria	Sphingomonadales	Sphingomonadaceae
AIY25024.1	IVEKAGAWF	Sphingomonas parapaucimobilis	Proteobacteria	Alphaproteobacteria	Sphingomonadales	Sphingomonadaceae
OAP42600.1	IVEKSGAWF	Sphingomonas paucimobilis	Proteobacteria	Alphaproteobacteria	Sphingomonadales	Sphingomonadaceae
KTT76239.1	LVEKAGAWF	Sphingomonas sanguinis	Proteobacteria	Alphaproteobacteria	Sphingomonadales	Sphingomonadaceae
AHF84233.1	IVEKSGAWF	Sphingomonas sanxanigenens	Proteobacteria	Alphaproteobacteria	Sphingomonadales	Sphingomonadaceae
CDZ50395.1	IVEKSGAWF	Sphingomonas sp. Ag1	Proteobacteria	Alphaproteobacteria	Sphingomonadales	Sphingomonadaceae
GAL99479.1	LVEKSGSWF	Sphingomonas sp. Ant20	Proteobacteria	Alphaproteobacteria	Sphingomonadales	Sphingomonadaceae
KEZ19809.1	LVEKSGSWF	Sphingomonas sp. BHC-A	Proteobacteria	Alphaproteobacteria	Sphingomonadales	Sphingomonadaceae
KQM45812.1	LVEKSGAWF	Sphingomonas sp. Leaf10	Proteobacteria	Alphaproteobacteria	Sphingomonadales	Sphingomonadaceae
KQM48435.1	LVEKSGAWF	Sphingomonas sp. Leaf11	Proteobacteria	Alphaproteobacteria	Sphingomonadales	Sphingomonadaceae
KQM65973.1	LVEKSGSWF	Sphingomonas sp. Leaf16	Proteobacteria	Alphaproteobacteria	Sphingomonadales	Sphingomonadaceae
KQM72016.1	LVEKSGAWF	Sphingomonas sp. Leaf17	Proteobacteria	Alphaproteobacteria	Sphingomonadales	Sphingomonadaceae
KQS57658.1	IIEKSGSWF	Sphingomonas sp. Leaf198	Proteobacteria	Alphaproteobacteria	Sphingomonadales	Sphingomonadaceae
KQM86610.1	LVEKSGAWF	Sphingomonas sp. Leaf20	Proteobacteria	Alphaproteobacteria	Sphingomonadales	Sphingomonadaceae
KQM61605.1	LVEKSGAWF	Sphingomonas sp. Leaf208	Proteobacteria	Alphaproteobacteria	Sphingomonadales	Sphingomonadaceae
KQN05413.1	IVEKSGAWF	Sphingomonas sp. Leaf22	Proteobacteria	Alphaproteobacteria	Sphingomonadales	Sphingomonadaceae
KQM95509.1	LVEKSGAWF	Sphingomonas sp. Leaf226	Proteobacteria	Alphaproteobacteria	Sphingomonadales	Sphingomonadaceae
KQM94610.1	LVEKSGAWF	Sphingomonas sp. Leaf23	Proteobacteria	Alphaproteobacteria	Sphingomonadales	Sphingomonadaceae
KQN07384.1	LVEKSGAWF	Sphingomonas sp. Leaf230	Proteobacteria	Alphaproteobacteria	Sphingomonadales	Sphingomonadaceae
KQO12858.1	LVEKSGAWF	Sphingomonas sp. Leaf231	Proteobacteria	Alphaproteobacteria	Sphingomonadales	Sphingomonadaceae
KQM94791.1	LVEKSGAWF	Sphingomonas sp. Leaf24	Proteobacteria	Alphaproteobacteria	Sphingomonadales	Sphingomonadaceae
KQO50516.1	LVEKSGSWF	Sphingomonas sp. Leaf242	Proteobacteria	Alphaproteobacteria	Sphingomonadales	Sphingomonadaceae
KQN07761.1	LVEKSGAWF	Sphingomonas sp. Leaf25	Proteobacteria	Alphaproteobacteria	Sphingomonadales	Sphingomonadaceae
KQO51839.1	IVEKSGAWF	Sphingomonas sp. Leaf257	Proteobacteria	Alphaproteobacteria	Sphingomonadales	Sphingomonadaceae
KQN12701.1	LVEKSGAWF	Sphingomonas sp. Leaf28	Proteobacteria	Alphaproteobacteria	Sphingomonadales	Sphingomonadaceae
KQN19183.1	LVEKSGAWF	Sphingomonas sp. Leaf29	Proteobacteria	Alphaproteobacteria	Sphingomonadales	Sphingomonadaceae
KQN26207.1	LVEKSGAWF	Sphingomonas sp. Leaf30	Proteobacteria	Alphaproteobacteria	Sphingomonadales	Sphingomonadaceae
KQN22294.1	LVEKSGAWF	Sphingomonas sp. Leaf32	Proteobacteria	Alphaproteobacteria	Sphingomonadales	Sphingomonadaceae
KQN27502.1	LVEKSGAWF	Sphingomonas sp. Leaf33	Proteobacteria	Alphaproteobacteria	Sphingomonadales	Sphingomonadaceae
KQU75336.1	VVEKSGAWF	Sphingomonas sp. Leaf339	Proteobacteria	Alphaproteobacteria	Sphingomonadales	Sphingomonadaceae
KQN31218.1	LVEKSGAWF	Sphingomonas sp. Leaf34	Proteobacteria	Alphaproteobacteria	Sphingomonadales	Sphingomonadaceae
KQS05336.1	LVEKSGAWF	Sphingomonas sp. Leaf343	Proteobacteria	Alphaproteobacteria	Sphingomonadales	Sphingomonadaceae
KQS50416.1	IVEKSGAWF	Sphingomonas sp. Leaf357	Proteobacteria	Alphaproteobacteria	Sphingomonadales	Sphingomonadaceae
KQN34257.1	LVEKSGAWF	Sphingomonas sp. Leaf38	Proteobacteria	Alphaproteobacteria	Sphingomonadales	Sphingomonadaceae
KQT32370.1	LVEKSGAWF	Sphingomonas sp. Leaf407	Proteobacteria	Alphaproteobacteria	Sphingomonadales	Sphingomonadaceae
KQT53256.1	IVEKSGAWF	Sphingomonas sp. Leaf412	Proteobacteria	Alphaproteobacteria	Sphingomonadales	Sphingomonadaceae
KQN71293.1	LVEKSGAWF	Sphingomonas sp. Leaf42	Proteobacteria	Alphaproteobacteria	Sphingomonadales	Sphingomonadaceae
KQM18866.1	IVEKSGAWF	Sphingomonas sp. Leaf5	Proteobacteria	Alphaproteobacteria	Sphingomonadales	Sphingomonadaceae
KQN83998.1	LVEKSGAWF	Sphingomonas sp. Leaf62	Proteobacteria	Alphaproteobacteria	Sphingomonadales	Sphingomonadaceae
KQN85892.1	IVEKSGAWF	Sphingomonas sp. Leaf67	Proteobacteria	Alphaproteobacteria	Sphingomonadales	Sphingomonadaceae
KQM34372.1	IVEKSGAWF	Sphingomonas sp. Leaf9	Proteobacteria	Alphaproteobacteria	Sphingomonadales	Sphingomonadaceae
EJZ21764.1	IVEKSGAWF	Sphingomonas sp. LH128	Proteobacteria	Alphaproteobacteria	Sphingomonadales	Sphingomonadaceae
CCV06544.1	VVEKSGAWF	Sphingomonas sp. MM-1	Proteobacteria	Alphaproteobacteria	Sphingomonadales	Sphingomonadaceae
OAE44326.1	VVEKSGAWF	Sphingomonas sp. NIC1	Proteobacteria	Alphaproteobacteria	Sphingomonadales	Sphingomonadaceae
EZP83806.1	LVEKSGAWF	Sphingomonas sp. RIT328	Proteobacteria	Alphaproteobacteria	Sphingomonadales	Sphingomonadaceae
KQX22883.1	IVEKSGAWF	Sphingomonas sp. Root1294	Proteobacteria	Alphaproteobacteria	Sphingomonadales	Sphingomonadaceae
KRC98828.1	IVEKSGAWF	Sphingomonas sp. Root241	Proteobacteria	Alphaproteobacteria	Sphingomonadales	Sphingomonadaceae
KQZ13102.1	VIEKSGAWF	Sphingomonas sp. Root50	Proteobacteria	Alphaproteobacteria	Sphingomonadales	Sphingomonadaceae
KRB94388.1	FVEKSGAWF	Sphingomonas sp. Root710	Proteobacteria	Alphaproteobacteria	Sphingomonadales	Sphingomonadaceae
KRC04669.1	IVEKSGAWF	Sphingomonas sp. Root720	Proteobacteria	Alphaproteobacteria	Sphingomonadales	Sphingomonadaceae
EGK69694.1	IVEKKGSWF	Sphingomonas sp. S17	Proteobacteria	Alphaproteobacteria	Sphingomonadales	Sphingomonadaceae
KKC33555.1	IIEKSGAWF	Sphingomonas sp. SRS2	Proteobacteria	Alphaproteobacteria	Sphingomonadales	Sphingomonadaceae
KTQ95171.1	IVEKSGAWF	Sphingomonas sp. WG	Proteobacteria	Alphaproteobacteria	Sphingomonadales	Sphingomonadaceae
CEG07464.1	IVEKSGAWF	Sphingomonas taxi	Proteobacteria	Alphaproteobacteria	Sphingomonadales	Sphingomonadaceae
EDL50150.1	VVEKSGSWF	Sphingomonas wittichii	Proteobacteria	Alphaproteobacteria	Sphingomonadales	Sphingomonadaceae
KTW13499.1	LVEKSGSWF	Sphingomonas yabuuchiae	Proteobacteria	Alphaproteobacteria	Sphingomonadales	Sphingomonadaceae
KHO02362.1	IVEKSGSWF	Sphingopyxis fribergensis	Proteobacteria	Alphaproteobacteria	Sphingomonadales	Sphingomonadaceae
AMG85831.1	IVEKSGAWF	Sphingopyxis granuli	Proteobacteria	Alphaproteobacteria	Sphingomonadales	Sphingomonadaceae
KPN62349.1	VVEKSGSWF	Sphingopyxis macrogoltabida	Proteobacteria	Alphaproteobacteria	Sphingomonadales	Sphingomonadaceae
KOX43519.1	IVEKSGAWF	Sphingopyxis sp. 113P3	Proteobacteria	Alphaproteobacteria	Sphingomonadales	Sphingomonadaceae
KTE81074.1	LVEKSGAWF	Sphingopyxis sp. A083	Proteobacteria	Alphaproteobacteria	Sphingomonadales	Sphingomonadaceae
AKM50736.1	GRENAKQWF	Sphingopyxis sp. C-1	Proteobacteria	Alphaproteobacteria	Sphingomonadales	Sphingomonadaceae
KTE53784.1	LVEKSGAWF	Sphingopyxis sp. H005	Proteobacteria	Alphaproteobacteria	Sphingomonadales	Sphingomonadaceae
KTE13282.1	IVEKSGAWF	Sphingopyxis sp. H012	Proteobacteria	Alphaproteobacteria	Sphingomonadales	Sphingomonadaceae
KTE42507.1	IVEKSGAWF	Sphingopyxis sp. H038	Proteobacteria	Alphaproteobacteria	Sphingomonadales	Sphingomonadaceae
KTE25214.1	LVEKSGAWF	Sphingopyxis sp. H050	Proteobacteria	Alphaproteobacteria	Sphingomonadales	Sphingomonadaceae
KTE14471.1	IVEKSGAWF	Sphingopyxis sp. H053	Proteobacteria	Alphaproteobacteria	Sphingomonadales	Sphingomonadaceae
KTE31122.1	IVEKSGAWF	Sphingopyxis sp. H057	Proteobacteria	Alphaproteobacteria	Sphingomonadales	Sphingomonadaceae
KTF29054.1	IIEKKGSWF	Sphingopyxis sp. H067	Proteobacteria	Alphaproteobacteria	Sphingomonadales	Sphingomonadaceae
KTE67341.1	LVEKSGAWF	Sphingopyxis sp. H071	Proteobacteria	Alphaproteobacteria	Sphingomonadales	Sphingomonadaceae
KTE55943.1	LVEKSGAWF	Sphingopyxis sp. H073	Proteobacteria	Alphaproteobacteria	Sphingomonadales	Sphingomonadaceae
KTE46953.1	IVEKSGAWF	Sphingopyxis sp. H077	Proteobacteria	Alphaproteobacteria	Sphingomonadales	Sphingomonadaceae
KTE33273.1	LVEKSGAWF	Sphingopyxis sp. H080	Proteobacteria	Alphaproteobacteria	Sphingomonadales	Sphingomonadaceae
KTE71374.1	IVEKSGAWF	Sphingopyxis sp. H081	Proteobacteria	Alphaproteobacteria	Sphingomonadales	Sphingomonadaceae
KTE74403.1	LVEKSGAWF	Sphingopyxis sp. H085	Proteobacteria	Alphaproteobacteria	Sphingomonadales	Sphingomonadaceae
KTE17090.1	LVEKSGAWF	Sphingopyxis sp. H093	Proteobacteria	Alphaproteobacteria	Sphingomonadales	Sphingomonadaceae
KTE67414.1	LVEKSGAWF	Sphingopyxis sp. H100	Proteobacteria	Alphaproteobacteria	Sphingomonadales	Sphingomonadaceae
KTE56375.1	LVEKSGAWF	Sphingopyxis sp. H107	Proteobacteria	Alphaproteobacteria	Sphingomonadales	Sphingomonadaceae
KTE20227.1	LVEKSGAWF	Sphingopyxis sp. H115	Proteobacteria	Alphaproteobacteria	Sphingomonadales	Sphingomonadaceae
KTE37005.1	IVEKSGAWF	Sphingopyxis sp. HIX	Proteobacteria	Alphaproteobacteria	Sphingomonadales	Sphingomonadaceae
KTE81835.1	LVEKSGAWF	Sphingopyxis sp. HXXIV	Proteobacteria	Alphaproteobacteria	Sphingomonadales	Sphingomonadaceae
KGE00468.1	IVEKSGAWF	Sphingopyxis sp. LC363	Proteobacteria	Alphaproteobacteria	Sphingomonadales	Sphingomonadaceae
KGB58218.1	LVEKSGAWF	Sphingopyxis sp. LC81	Proteobacteria	Alphaproteobacteria	Sphingomonadales	Sphingomonadaceae
EOB09333.1	IIEKSGSWF	Sphingopyxis sp. MC1	Proteobacteria	Alphaproteobacteria	Sphingomonadales	Sphingomonadaceae
KQZ72792.1	IVEKSGAWF	Sphingopyxis sp. Root1497	Proteobacteria	Alphaproteobacteria	Sphingomonadales	Sphingomonadaceae
KQZ78287.1	VVEKSGAWF	Sphingopyxis sp. Root154	Proteobacteria	Alphaproteobacteria	Sphingomonadales	Sphingomonadaceae
KRC18793.1	IVEKSGAWF	Sphingopyxis sp. Root214	Proteobacteria	Alphaproteobacteria	Sphingomonadales	Sphingomonadaceae
AMW33820.1	LVEKSGAWF	Sphingopyxis terrae	Proteobacteria	Alphaproteobacteria	Sphingomonadales	Sphingomonadaceae
KYC31356.1	LVEKSGAWF	Sphingorhabdus sp. M41	Proteobacteria	Alphaproteobacteria	Sphingomonadales	Sphingomonadaceae
ARM12602.1	IVEKSGAWF	Stappia sp. 2211-S9-Z10	Proteobacteria	Alphaproteobacteria	Rhodobacterales	Rhodobacteraceae
EFI52080.1	IVEKSGAWF	Starkeya novella	Proteobacteria	Alphaproteobacteria	Rhizobiales	Xanthobacteraceae
ABJ82011.1	LVEKSGSWF	Stigmatella aurantiaca	Proteobacteria	Deltaproteobacteria	Myxococcales	Cystobacterineae
EAP79262.1	VVDKSGSWF	Sulfitobacter sp. NAS-14.1	Proteobacteria	Alphaproteobacteria	Rhodobacterales	Rhodobacteraceae
EAP82586.1	VVDKSGSWF	Sulfitobacter sp. EE-36	Proteobacteria	Alphaproteobacteria	Rhodobacterales	Rhodobacteraceae
KFC26082.1	VVDKSGSWF	Sulfitobacter sp. CB2047	Proteobacteria	Alphaproteobacteria	Rhodobacterales	Rhodobacteraceae
KAJ03334.1	VVDKSGSWF	Sulfitobacter mediterraneus	Proteobacteria	Alphaproteobacteria	Rhodobacterales	Rhodobacteraceae
KAJ31566.1	VVDKSGSWF	Sulfitobacter pontiacus	Proteobacteria	Alphaproteobacteria	Rhodobacterales	Rhodobacteraceae
KEJ88468.1	IVDKSGSWF	Sulfitobacter donghicola	Proteobacteria	Alphaproteobacteria	Rhodobacterales	Rhodobacteraceae
KHA52487.1	VVDKSGSWF	Sulfitobacter geojensis	Proteobacteria	Alphaproteobacteria	Rhodobacterales	Rhodobacteraceae
KIN61027.1	VVDKSGSWF	Sulfitobacter noctilucae	Proteobacteria	Alphaproteobacteria	Rhodobacterales	Rhodobacteraceae
KIN65082.1	VVDKSGSWF	Sulfitobacter noctilucicola	Proteobacteria	Alphaproteobacteria	Rhodobacterales	Rhodobacteraceae
KEO56595.1	IVEKSGSWF	Sulfitobacter pseudonitzschiae	Proteobacteria	Alphaproteobacteria	Rhodobacterales	Rhodobacteraceae
ADR32715.1	IIDKSGAWF	Sulfuricurvum kujiense	Proteobacteria	Epsilonproteobacteria	Campylobacterales	Helicobacteraceae
KIM11158.1	IIDKSGAWF	Sulfuricurvum sp. PC08-66	Proteobacteria	Epsilonproteobacteria	Campylobacterales	Helicobacteraceae
KFN40910.1	IIDKSGAWF	Sulfuricurvum sp. MLSB	Proteobacteria	Epsilonproteobacteria	Campylobacterales	Helicobacteraceae
EDZ63303.1	IIDKSGAWF	Sulfurimonas gotlandica	Proteobacteria	Epsilonproteobacteria	Campylobacterales	Helicobacteraceae
ADN08156.1	IVDKSGAWF	Sulfurimonas autotrophica	Proteobacteria	Epsilonproteobacteria	Campylobacterales	Helicobacteraceae
ACZ13248.1	IIDKSGAWF	Sulfurospirillum deleyianum	Proteobacteria	Epsilonproteobacteria	Campylobacterales	Campylobacteraceae
AFL69741.1	IIDKSGAWF	Sulfurospirillum barnesii	Proteobacteria	Epsilonproteobacteria	Campylobacterales	Campylobacteraceae
AHJ14427.1	IIDKSGAWF	Sulfurospirillum multivorans	Proteobacteria	Epsilonproteobacteria	Campylobacterales	Campylobacteraceae
KHG33099.1	IIDKSGAWF	Sulfurospirillum sp. MES	Proteobacteria	Epsilonproteobacteria	Campylobacterales	Campylobacteraceae
KFL34239.1	IIDKSGAWF	Sulfurospirillum sp. SCADC	Proteobacteria	Epsilonproteobacteria	Campylobacterales	Campylobacteraceae
BAF71042.1	IVDKSGAWF	Sulfurovum sp. NBC37-1	Proteobacteria	Epsilonproteobacteria	unclassified	unclassified
EIF50111.1	IIDKSGAWF	Sulfurovum sp. AR	Proteobacteria	Epsilonproteobacteria	unclassified	unclassified
KIM04831.1	IIDKAGAWF	Sulfurovum sp. AS07-7	Proteobacteria	Epsilonproteobacteria	unclassified	unclassified
KIM07537.1	IIDKSGAWF	Sulfurovum sp. PC08-66	Proteobacteria	Epsilonproteobacteria	unclassified	unclassified
KIM08325.1	IIDKSGAWF	Sulfurovum sp. FS06-10	Proteobacteria	Epsilonproteobacteria	unclassified	unclassified
KIM13331.1	IIDKSGAWF	Sulfurovum sp. FS08-3	Proteobacteria	Epsilonproteobacteria	unclassified	unclassified
CUV64961.1	IIDKAGAWF	Sulfurovum sp. enrichment culture clone C5	Proteobacteria	Epsilonproteobacteria	unclassified	unclassified
AKF25725.1	IVDKSGAWF	Sulfurovum lithotrophicum	Proteobacteria	Epsilonproteobacteria	unclassified	unclassified
KYJ87181.1	IVDKSGAWF	Sulfurovum riftiae	Proteobacteria	Epsilonproteobacteria	unclassified	unclassified
GAN93815.1	IVEKSGAWF	Tanticharoenia sakaeratensis	Proteobacteria	Alphaproteobacteria	Rhodospirillales	Acetobacteraceae
KZE28465.1	IVEKSGSWF	Tardiphaga robiniae	Proteobacteria	Alphaproteobacteria	Rhizobiales	Bradyrhizobiaceae
KIC60775.1	VIEKSGSWF	Tateyamaria sp. ANG-S1	Proteobacteria	Alphaproteobacteria	Rhodobacterales	Rhodobacteraceae
AFN35927.1	IVDKAGSWF	Taylorella equigenitalis	Proteobacteria	Betaproteobacteria	Burkholderiales	Alcaligenacea
CCG18853.1	IVDKAGAWF	Taylorella asinigenitalis	Proteobacteria	Betaproteobacteria	Burkholderiales	Alcaligenacea
AOG34806.1	VVEKSGAWF	Terasakiella sp. PR1	Proteobacteria	Alphaproteobacteria	Rhizobiales	Methylocystaceae
KGK80083.1	VVDKSGAWF	Thalassobacter stenotrophicus	Proteobacteria	Alphaproteobacteria	Rhodobacterales	Rhodobacteraceae
KGL01285.1	VVDKSGAWF	Thalassobacter sp. 16PALIMAR09	Proteobacteria	Alphaproteobacteria	Rhodobacterales	Rhodobacteraceae
EET49293.1	IVDKSGAWF	Thalassobium sp. R2A62	Proteobacteria	Alphaproteobacteria	Rhodobacterales	Rhodobacteraceae
CUH84971.1	VVDKSGAWF	Thalassobius mediterraneus	Proteobacteria	Alphaproteobacteria	Rhodobacterales	Rhodobacteraceae
CUJ94911.1	VVEKSGSWF	Thalassobius gelatinovorus	Proteobacteria	Alphaproteobacteria	Rhodobacterales	Rhodobacteraceae
KZB67746.1	IVEKSGSWF	Thalassospira lucentensis	Proteobacteria	Alphaproteobacteria	Rhodospirillales	Rhodospirillaceae
KEO63618.1	VVEKSGAWF	Thalassospira permensis	Proteobacteria	Alphaproteobacteria	Rhodospirillales	Rhodospirillaceae
OAZ71972.1	VVEKSGAWF	Thalassospira profundimaris	Proteobacteria	Alphaproteobacteria	Rhodospirillales	Rhodospirillaceae
AJS15047.1	IVEKSGAWF	Thalassospira sp. HJ	Proteobacteria	Alphaproteobacteria	Rhodospirillales	Rhodospirillaceae
ANW01329.1	IVEKSGAWF	Thalassospira sp. KO164	Proteobacteria	Alphaproteobacteria	Rhodospirillales	Rhodospirillaceae
KZB96967.1	LVEKSGSWF	Thalassospira sp. MCCC 1A01148	Proteobacteria	Alphaproteobacteria	Rhodospirillales	Rhodospirillaceae
KZB72221.1	IVEKSGSWF	Thalassospira sp. MCCC 1A02491	Proteobacteria	Alphaproteobacteria	Rhodospirillales	Rhodospirillaceae
KZD04617.1	IVEKSGSWF	Thalassospira sp. MCCC 1A02898	Proteobacteria	Alphaproteobacteria	Rhodospirillales	Rhodospirillaceae
KXK08337.1	IIEKAGSWF	Thalassospira sp. Nap22	Proteobacteria	Alphaproteobacteria	Rhodospirillales	Rhodospirillaceae
OAZ14204.1	IVEKSGSWF	Thalassospira tepidiphila	Proteobacteria	Alphaproteobacteria	Rhodospirillales	Rhodospirillaceae
KZB62278.1	IVEKSGSWF	Thalassospira xiamenensis	Proteobacteria	Alphaproteobacteria	Rhodospirillales	Rhodospirillaceae
AKO77272.1	LIDKSGVWF	Vibrio cholerae	Proteobacteria	Gammaproteobacteria	Vibrionales	Vibrionaceae
KOE91166.1	LIDKSGAWF	Vibrio parahaemolyticus	Proteobacteria	Gammaproteobacteria	Vibrionales	Vibrionaceae
KNZ33295.1	VLEKSGSWF	Vulgatibacter incomptus	Proteobacteria	Deltaproteobacteria	Myxococcales	Cystobacterineae
AJM85017.1	VVEKSGAWF	Wenxinia marina	Proteobacteria	Alphaproteobacteria	Rhodobacterales	Rhodobacteraceae
ABV27215.1	LIEKSGTWF	Xanthobacter autotrophicus	Proteobacteria	Alphaproteobacteria	Rhizobiales	Xanthobacteraceae
AAD29645.1	IIDKSGSWF	Zymomonas mobilis	Proteobacteria	Alphaproteobacteria	Sphingomonadales	Sphingomonadaceae
KOX89787.1	GIEKAGSWF	Asanoa ferruginea	Terrabacteria	Actinobacteria	Micromonosporales	Micromonosporaceae
AJP71597.1	LVEKSGAWF	Mastigocladus laminosus	Terrabacteria	Cyanobacteria	Nostocales	Hapalosiphonaceae
KOX61204.1	IVEKSGAWF	Streptomyces purpurogeneiscleroticus	Terrabacteria	Actinobacteria	Streptomycetales	Streptomycetaceae
ABS61138.1	LIDRRGSWF	Fervidobacterium nodosum	Thermotogae	Thermotogae	Thermotogales	Fervidobacteriaceae
AFG35707.1	FIDRRGSWF	Fervidobacterium pennivorans	Thermotogae	Thermotogae	Thermotogales	Fervidobacteriaceae
AMA19909.1	LIDRRGSWF	Fervidobacterium thailandensis	Thermotogae	Thermotogae	Thermotogales	Fervidobacteriaceae
AMW33213.1	LIDRRGSWF	Fervidobacterium islandicum	Thermotogae	Thermotogae	Thermotogales	Fervidobacteriaceae
KXO76381.1	VVEKSGAWF	Omnitrophica bacterium	Unclassified	Unclassified	Unclassified	Unclassified
KKS91765.1	IIEKSGSWM	Parcubacteria group bacterium GW2011_GWC1_43_12	Unclassified	Unclassified	Unclassified	Unclassified
KKS64100.1	IIEKSGSWM	Parcubacteria group bacterium GW2011_GWB1_42_6	Unclassified	Unclassified	Unclassified	Unclassified
KJF66514.1	IVEKSGAWF	uncultured alpha	Unclassified	Unclassified	Unclassified	Unclassified
AIA14256.1	IVEKSGAWF	uncultured bacterium	Unclassified	Unclassified	Unclassified	Unclassified
AJS15052.1	IVEKSGTWF	uncultured Rhodobacterales	Unclassified	Unclassified	Unclassified	Unclassified
ARU00632.1	VVEKSGAWF	uncultured Sphingopyxis	Unclassified	Unclassified	Unclassified	Unclassified
KPK99424.1	VVDKSGTWF	Zixibacteria bacterium SM23_73_3	Unclassified	Unclassified	Unclassified	Unclassified
KPL00281.1	VVEKSGTWF	Zixibacteria bacterium SM23_73_2	Unknown	Unknown	Unknown	Unknown
KXU34973.1	VLEKRGSWI	Cephaloticoccus capnophilus	Verrucomicrobia	Opitutae	Opitutales	Opitutaceae
KXU34122.1	VLEKRGSWI	Cephaloticoccus primus	Verrucomicrobia	Opitutae	Opitutales	Opitutaceae
ADE55115.1	ILEKKGSWV	Coraliomargarita akajimensis DSM 45221	Verrucomicrobia	Opitutae	Puniceicoccales	Puniceicoccaceae
WP_013043837.	ILEKKGSWV	Coraliomargarita akajimensis	Verrucomicrobia	Opitutae	Puniceicoccales	Puniceicoccaceae
WP_043584097.	ILEKKGAWI	Didymococcus colitermitum	Verrucomicrobia	Opitutae	Opitutales	Opitutaceae
CCG91914.1	IIEKRGSWM	Methylacidiphilum fumariolicum SolV	Verrucomicrobia	Methylacidiphilae	Methylacidiphilales	Methylacidiphilaceae
WP_009059236.	IIEKRGSWM	Methylacidiphilum fumariolicum	Verrucomicrobia	Methylacidiphilae	Methylacidiphilales	Methylacidiphilaceae
WP_048810500.	IVEKRGSWI	Methylacidiphilum infernorum	Verrucomicrobia	Methylacidiphilae	Methylacidiphilales	Methylacidiphilaceae
WP_039720525.	IVEKRGSWI	Methylacidiphilum kamchatkense	Verrucomicrobia	Methylacidiphilae	Methylacidiphilales	Methylacidiphilaceae
KRP37283.1	MLDKKGSWI	Opitutaceae bacterium	Verrucomicrobia	Opitutae	Opitutales
ACB74174.1	ILEKKGAWI	Opitutus terrae	Verrucomicrobia	Opitutae	Opitutales	Opitutaceae
GAT34843	VLEKRGSWL	Terrimicrobium sacchariphilum	Verrucomicrobia	Spartobacteria	Chthoniobacterales	Terrimicrobiaceae
WP_051076307.	ILDKRGAWI	Verrucomicrobia sp. 3C	Verrucomicrobia	Verrucomicrobiae	Verrucomicrobiales	Verrucomicrobiaceae
EDY82059.1	VLEKKGAWI	Verrucomicrobia bacterium	Verrucomicrobia	Verrucomicrobiae	Verrucomicrobiales	Verrucomicrobiaceae
WP_008099607.	VLEKKGAWI	Verrucomicrobiae bacterium	Verrucomicrobia	Verrucomicrobiae	Verrucomicrobiales	Verrucomicrobiaceae
KPF86297.1	VVDKSGSWF	alpha proteobacterium
KKP56651.1	IVEKSGAWF	Candidate division WS6 bacterium GE2011
KUK87655.1	IIEKTGAWF	Candidate division TA06 bacterium 32 1111
KUL95796.1	MVEKSGSWF	Candidate division TA06 bacterium 34 109
KKP77845.1	VVEKAGAWF	Candidate division WS6 bacterium GE2011 GWE1
KKP45033.1	IVEKSGAWF	Candidate division WS6 bacterium GE2011 GWC1
KKW93185.1	LVEKSGAWF	Candidate division WS6 bacterium GE2011 GWD1
KKP44094.1	IVEKSGAWF	Candidate division WS6 bacterium GE2011 GWE2
KKP54504.1	IVEKSGAWF	Candidate division WS6 bacterium GE2011 GWF1
KKP64203.1	VVEKAGAWF	Candidate division WS6 bacterium GE2011 GWF2
KKP54571.1	IVEKSGAWF	Candidate division WS6 bacterium GE2011 WS6
KXK36764.1	VVEKSGTWF	Candidate division WS6 bacterium OLB20
KXK25805.1	VIEKAGSWF	Candidate division WS6 bacterium OLB21
KPJ57971.1	LVERSGTWF	Candidate division Zixibacteria bacterium DG 27
KPL18189.1	VVEKSGTWF	Candidate division Zixibacteria bacterium SM1 73
CTQ59337.1	VVEKSGSWF	Candidate division Zixibacteria bacterium SM23 81
KPL02736.1	IIEKSGTWF	Candidate Zixibacteria bacterium SM23
KQM12979.1	LVEKSGAWF	Candidatus Bacteroides periocalifornicus
AKF80013.1	IVEKSGSWF	Candidatus Brocadia fulgida
KRT72610.1	LVEKSGTWF	Candidatus Dadabacteria bacterium CSP1-2
OIQ49231.1	IIEKSGSWF	Candidatus Desulfovibrio trichonymphae
KKR32967	VVEKAGAWL	Candidatus Gottesmanbacteria bacterium GW2011_GWC2_39_8
CDJ79922.1	IVEKSGAWF	Candidatus Liberibacter americanus
EEX25286.1	GRENAKQWF	Candidatus Methylomirabilis oxyfera
EJK79549.1	IVEKSGSWF	Candidatus Mycoplasma haemolamae
EHJ97848.1	IVEKSGAWF	Candidatus Mycoplasma haemominutum 'Birmingham 1'
EZP49002.1	LVEKSGAWF	Candidatus Phaeomarinobacter ectocarpi
WP_013044961.	IVEKSGAWI	Candidatus Puniceispirillum marinum
AKR48232.1	VVEKSGAWF	Candidatus Rhodobacter lobularis
KRU36987.1	LVEKSGSWF	Candidatus Rokubacteria bacterium CSP1-6
EAV45251.1	IVEKSGAWF	Candidatus Solibacter usitatus Ellin6076
AQT19089.1	LVEKSGSWF	Candidatus Tokpelaia hoelldoblerii
ALJ56344	VVEKRGSWL	Candidatus Xiphinematobacter sp. Idaho Grape
